# Supplementary material for: Comparative genomic and functional analysis of Akkermansia muciniphila and closely related species
Source: Genes Genomics. 2019 Aug 9;41(11):1253–64. doi: 10.1007/s13258-019-00855-1 (PMC6828834; doi:10.1007/s13258-019-00855-1)
Supplement: Supplementary file 1 — Supplementary material 1 (XLSX 94 kb) [file 13258_2019_855_MOESM1_ESM.xlsx]

## Sheet: Database1
Table S3. The SNP density map. The density of SNPs in non-overlapping 5-kb regions. The corresponding genes and putative function in each region are shown.
Region	SNP density (/5 kb)	GeneID	Putative function
1	177
		WP_042447374.1	hypothetical protein
		WP_012419063.1	8-oxo-dGTP pyrophosphatase MutT and related house-cleaning NTP pyrophosphohydrolases, NUDIX family
		WP_012419064.1	Chromosomal replication initiation ATPase DnaA
		WP_012419065.1	ABC-type multidrug transport system, ATPase component
		WP_012419066.1	ABC-type transport system involved in multi-copper enzyme maturation, permease component
2	161
		WP_012419067.1	hypothetical protein
		WP_012419068.1	hypothetical protein
		WP_012419069.1	Putative GTP cyclohydrolase 1 type 2, NIF3 family
		WP_012419070.1	Pseudouridylate synthase, 23S rRNA- or tRNA-specific
3	163
		WP_012419071.1	Prephenate dehydratase
		WP_012419072.1	Alpha-L-fucosidase
		WP_012419073.1	NAD-dependent DNA ligase
4	130
		WP_035195846.1	Phosphatidylglycerophosphate synthase
		WP_012419076.1	hypothetical protein
		WP_012419077.1	Superfamily II DNA and RNA helicase
5	304
		WP_012419078.1	hypothetical protein
		WP_042447385.1	hypothetical protein
		WP_012419079.1	hypothetical protein
		WP_012419080.1	hypothetical protein
		WP_012419081.1	hypothetical protein
6	296
		WP_012419082.1	Predicted arabinose efflux permease, MFS family
		WP_012419083.1	DNA-directed RNA polymerase specialized sigma subunit, sigma54 homolog
		WP_051729122.1	Lysophospholipase L1 or related esterase
		WP_012419085.1	Predicted epimerase YddE/YHI9, PhzF superfamily
7	187
		WP_012419086.1	Putative Mn2+ efflux pump MntP
		WP_012419087.1	hypothetical protein
		WP_012419088.1	hypothetical protein
		WP_042447393.1	hypothetical protein
8	261
		WP_012419089.1	Replication-associated recombination protein RarA (DNA-dependent ATPase)
		WP_012419090.1	hypothetical protein
		WP_012419091.1	Nucleoside-diphosphate-sugar epimerase
		WP_012419092.1	hypothetical protein
		WP_012419093.1	hypothetical protein
9	185
		WP_012419094.1	hypothetical protein
		WP_012419095.1	hypothetical protein
		WP_012419096.1	Prolyl-tRNA synthetase
		WP_012419097.1	hypothetical protein
10	39
		WP_042447396.1	hypothetical protein
		WP_012419098.1	Uncharacterized conserved protein RhaS, contains 28 RHS repeats
11	193
		WP_042447403.1	Amino acid transporter
		WP_012419100.1	Glutaminase
		WP_012419101.1	Ribosomal protein S18 acetylase RimI and related acetyltransferases
12	257
		WP_042447406.1	hypothetical protein
		WP_012419102.1	Na+/alanine symporter
		WP_012419103.1	Protein chain release factor A
		WP_052294403.1	Methylase of polypeptide chain release factors
		WP_012419105.1	Primosomal protein N' (replication factor Y) - superfamily II helicase
13	319
		WP_012419106.1	Diaminopimelate epimerase
		WP_012419107.1	hypothetical protein
		WP_042447409.1	hypothetical protein
		WP_012419109.1	Ubiquinone/menaquinone biosynthesis C-methylase UbiE
		WP_081429064.1	Na+-driven multidrug efflux pump
14	207
		WP_012419111.1	hypothetical protein
		WP_052294404.1	hypothetical protein
		WP_081429065.1	hypothetical protein
		WP_052294406.1	hypothetical protein
		WP_012419112.1	Single-stranded DNA-specific exonuclease, DHH superfamily, may be involved in archaeal DNA replication intiation
		WP_012419113.1	hypothetical protein
15	136
		WP_042447416.1	hypothetical protein
		WP_042447419.1	ABC-type Zn uptake system ZnuABC, Zn-binding component ZnuA
		WP_012419115.1	hypothetical protein
		WP_012419116.1	ABC-type Mn2+/Zn2+ transport system, ATPase component
16	193
		WP_012419117.1	ABC-type Mn2+/Zn2+ transport system, permease component
		WP_012419118.1	hypothetical protein
		WP_012419119.1	hypothetical protein
		WP_012419120.1	ATP-dependent Clp protease ATP-binding subunit ClpA
17	83
		WP_012419121.1	hypothetical protein
		WP_042447423.1	hypothetical protein
		WP_081429249.1	hypothetical protein
		WP_042447426.1	Adenine-specific DNA methylase
18	32
		WP_012419122.1	hypothetical protein
		WP_051729131.1	Rhodanese-related sulfurtransferase
		WP_012419124.1	2-keto-4-pentenoate hydratase/2-oxohepta-3-ene-1,7-dioic acid hydratase (catechol pathway)
		WP_012419125.1	Isopropylmalate/homocitrate/citramalate synthases
		WP_012419126.1	hypothetical protein
19	164
		WP_012419127.1	hypothetical protein
		WP_012419128.1	hypothetical protein
		WP_012419129.1	Nucleoside-diphosphate-sugar epimerase
		WP_012419130.1	Tryptophanyl-tRNA synthetase
		WP_012419131.1	Nucleotide-binding universal stress protein, UspA family
		WP_012419132.1	hypothetical protein
20	279
		WP_042447432.1	hypothetical protein
		WP_012419133.1	tRNA A37 threonylcarbamoyladenosine dehydratase
		WP_012419134.1	hypothetical protein
		WP_012419135.1	Sugar or nucleoside kinase, ribokinase family
		WP_012419136.1	ADP-ribose pyrophosphatase YjhB, NUDIX family
		WP_042447434.1	hypothetical protein
		WP_042447439.1	hypothetical protein
21	213
		WP_012419137.1	7-keto-8-aminopelargonate synthetase or related enzyme
		WP_042447441.1	Serine/threonine protein kinase
		WP_012419139.1	Cellulose biosynthesis protein BcsQ
22	298
		WP_012419140.1	Serine/threonine protein kinase
		WP_012419141.1	hypothetical protein
		WP_012419142.1	hypothetical protein
		WP_012419143.1	hypothetical protein
23	174
		WP_012419144.1	hypothetical protein
		WP_012419145.1	Sulfur carrier protein ThiS (thiamine biosynthesis)
		WP_012419146.1	DNA mismatch repair ATPase MutL
		WP_042447444.1	hypothetical protein
		WP_012419148.1	O-antigen ligase
24	389
		WP_012419149.1	Uncharacterized conserved protein YeaO, DUF488 family
		WP_042447447.1	hypothetical protein
		WP_081429066.1	Porphobilinogen deaminase
		WP_012419151.1	Glutamyl-tRNA reductase
		WP_012419152.1	hypothetical protein
25	264
		WP_012419153.1	hypothetical protein
		WP_012419154.1	Ribosomal protein S18
		WP_012419155.1	Ribosomal protein L33
		WP_052294408.1	RNA polymerase-binding transcription factor DksA
		WP_012419157.1	Sugar kinase of the NBD/HSP70 family, may contain an N-terminal HTH domain
		WP_012419158.1	16S rRNA C967 or C1407 C5-methylase, RsmB/RsmF family
26	245
		WP_012419159.1	hypothetical protein
		WP_012419160.1	8-oxo-dGTP pyrophosphatase MutT and related house-cleaning NTP pyrophosphohydrolases, NUDIX family
		WP_012419162.1	Multidrug resistance efflux pump
		WP_012419163.1	ABC-type lipoprotein export system, ATPase component
		WP_012419164.1	ABC-type antimicrobial peptide transport system, permease component
27	223
		WP_012419165.1	Outer membrane protein TolC
		WP_012419166.1	CubicO group peptidase, beta-lactamase class C family
		WP_012419167.1	Multidrug efflux pump subunit AcrB
28	145
		WP_012419168.1	Multidrug efflux pump subunit AcrA (membrane-fusion protein)
		WP_081429067.1	DNA-binding transcriptional regulator, MarR family
		WP_012419170.1	tRNA (Thr-GGU) A37 N-methylase
		WP_052294410.1	Dihydroorotase or related cyclic amidohydrolase
29	281
		WP_012419172.1	Aspartate carbamoyltransferase, catalytic chain
		WP_012419173.1	hypothetical protein
		WP_012419174.1	hypothetical protein
		WP_042447452.1	hypothetical protein
		WP_042447453.1	hypothetical protein
		WP_012419176.1	hypothetical protein
		WP_012419177.1	hypothetical protein
30	325
		WP_012419178.1	hypothetical protein
		WP_012419179.1	Periplasmic serine protease, S1-C subfamily, contain C-terminal PDZ domain
		WP_012419180.1	Predicted PurR-regulated permease PerM
		WP_012419181.1	Arylsulfatase A or related enzyme
31	215
		WP_012419182.1	hypothetical protein
		WP_052294411.1	Fe2+ transport system protein B
		WP_031930014.1	hypothetical protein
		WP_042447458.1	hypothetical protein
		WP_012419184.1	Lysophospholipase L1 or related esterase
32	289
		WP_052294412.1	hypothetical protein
		WP_012419186.1	hypothetical protein
		WP_012419187.1	DNA gyrase/topoisomerase IV, subunit A
33	138
		WP_042447461.1	hypothetical protein
		WP_012419188.1	hypothetical protein
		WP_012419189.1	hypothetical protein
		WP_012419190.1	hypothetical protein
		WP_042447465.1	hypothetical protein
		WP_012419192.1	Chromosome segregation protein Spo0J, contains ParB-like nuclease domain
		WP_042447469.1	hypothetical protein
34	255
		WP_012419194.1	hypothetical protein
		WP_012419195.1	hypothetical protein
		WP_042447473.1	hypothetical protein
35	216
		WP_012419197.1	hypothetical protein
		WP_012419198.1	Predicted Na+-dependent transporter
		WP_012419199.1	Tyrosyl-tRNA synthetase
		WP_042447481.1	hypothetical protein
		WP_012419201.1	hypothetical protein
		WP_012419202.1	ABC-type dipeptide/oligopeptide/nickel transport system, permease component
36	260
		WP_012419203.1	ABC-type dipeptide/oligopeptide/nickel transport system, permease component
		WP_012419204.1	ABC-type oligopeptide transport system, periplasmic component
		WP_012419205.1	Alpha-L-fucosidase
37	140
		WP_042447489.1	hypothetical protein
		WP_012419206.1	hypothetical protein
		WP_012419207.1	Saccharopine dehydrogenase, NADP-dependent
		WP_012419208.1	hypothetical protein
		WP_012419209.1	hypothetical protein
38	88
		WP_042447491.1	hypothetical protein
		WP_081429068.1	Cell division GTPase FtsZ
		WP_012419212.1	Cell division ATPase FtsA
		WP_035195913.1	hypothetical protein
39	116
		WP_012419214.1	Phosphomannomutase
		WP_012419215.1	ABC-type multidrug transport system, ATPase and permease component
		WP_081429069.1	ABC-type multidrug transport system, ATPase and permease component
40	260
		WP_081429070.1	hypothetical protein
		WP_012419218.1	ABC-type transporter Mla maintaining outer membrane lipid asymmetry, permease component MlaE
		WP_012419219.1	hypothetical protein
		WP_012419220.1	ABC-type transporter Mla maintaining outer membrane lipid asymmetry, periplasmic component MlaD
41	182
		WP_012419221.1	hypothetical protein
		WP_012419222.1	hypothetical protein
		WP_012419223.1	hypothetical protein
		WP_012419224.1	Tfp pilus assembly protein PilT, pilus retraction ATPase
		WP_012419225.1	Tfp pilus assembly protein PilT, pilus retraction ATPase
		WP_012419226.1	Parvulin-like peptidyl-prolyl isomerase
42	268
		WP_012419227.1	hypothetical protein
		WP_012419228.1	CMP-2-keto-3-deoxyoctulosonic acid synthetase
		WP_012419229.1	CTP synthase (UTP-ammonia lyase)
43	145
		WP_012419230.1	Na+/proline symporter
		WP_012419231.1	hypothetical protein
44	92
		WP_012419232.1	hypothetical protein
		WP_012419233.1	hypothetical protein
45	191
		WP_012419234.1	Periplasmic serine protease, S1-C subfamily, contain C-terminal PDZ domain
		WP_081429071.1	Periplasmic serine protease, S1-C subfamily, contain C-terminal PDZ domain
		WP_081429072.1	Membrane carboxypeptidase (penicillin-binding protein)
46	192
		WP_012419237.1	hypothetical protein
		WP_012419238.1	Phosphoglycolate phosphatase, HAD superfamily
		WP_012419239.1	hypothetical protein
		WP_012419240.1	hypothetical protein
		WP_012419241.1	ABC-type transport system, involved in lipoprotein release, permease component
47	280
		WP_081429073.1	hypothetical protein
		WP_012419243.1	hypothetical protein
		WP_012419244.1	hypothetical protein
		WP_012419245.1	hypothetical protein
48	223
		WP_012419246.1	hypothetical protein
		WP_012419247.1	Acetyl esterase/lipase
		WP_012419248.1	Isoleucyl-tRNA synthetase
49	250
		WP_012419249.1	Lipoprotein signal peptidase
		WP_012419250.1	hypothetical protein
		WP_012419251.1	hypothetical protein
		WP_012419252.1	Selenocysteine lyase/Cysteine desulfurase
		WP_012419253.1	hypothetical protein
50	312
		WP_012419255.1	Serine/threonine protein kinase
		WP_012419256.1	hypothetical protein
		WP_012419257.1	Ribosomal protein L19
		WP_081429074.1	hypothetical protein
51	57
		WP_012419259.1	hypothetical protein
		WP_012419260.1	Acetyl-CoA carboxylase, carboxyltransferase component
		WP_012419261.1	hypothetical protein
		WP_081429075.1	Biotin carboxyl carrier protein
		WP_081429076.1	hypothetical protein
		WP_012419264.1	Biotin-(acetyl-CoA carboxylase) ligase
52	286
		WP_012419265.1	Acyl-CoA hydrolase
		WP_042447506.1	hypothetical protein
		WP_012419267.1	dTDP-glucose pyrophosphorylase
		WP_012419268.1	dTDP-D-glucose 4,6-dehydratase
53	288
		WP_012419269.1	6-phosphofructokinase
		WP_012419270.1	hypothetical protein
		WP_012419271.1	Asp-tRNAAsn/Glu-tRNAGln amidotransferase B subunit
		WP_012419272.1	Acetolactate synthase large subunit or other thiamine pyrophosphate-requiring enzyme
54	270
		WP_012419273.1	hypothetical protein
		WP_012419274.1	hypothetical protein
		WP_012419275.1	hypothetical protein
55	143
		WP_012419276.1	Magnesium-transporting ATPase (P-type)
		WP_012419277.1	Multidrug efflux pump subunit AcrA (membrane-fusion protein)
		WP_012419278.1	Multidrug efflux pump subunit AcrB
56	134
		WP_012419279.1	Di- and tricarboxylate transporter
		WP_012419280.1	hypothetical protein
		WP_081429077.1	Hydroxymethylpyrimidine/phosphomethylpyrimidine kinase
57	199
		WP_081429078.1	hypothetical protein
		WP_012419283.1	TPR repeat
		WP_012419284.1	hypothetical protein
		WP_042447516.1	hypothetical protein
		WP_042447518.1	hypothetical protein
		WP_012419286.1	Type I restriction-modification system, DNA methylase subunit
58	250
		WP_012419287.1	hypothetical protein
		WP_012419288.1	NAD(P)-dependent dehydrogenase, short-chain alcohol dehydrogenase family
		WP_012419289.1	hypothetical protein
59	300
		WP_081429251.1	hypothetical protein
		WP_012419291.1	Threonine dehydrogenase or related Zn-dependent dehydrogenase
		WP_012419292.1	hypothetical protein
		WP_012419293.1	hypothetical protein
		WP_012419294.1	hypothetical protein
60	304
		WP_012419295.1	Arsenate reductase and related proteins, glutaredoxin family
		WP_012419296.1	RNA processing exonuclease, beta-lactamase fold, Cft2 family
		WP_042447522.1	hypothetical protein
		WP_012419298.1	Sec-independent protein translocase protein TatA
		WP_012419299.1	TPR repeat
		WP_012419300.1	16S rRNA U516 pseudouridylate synthase RsuA and related 23S rRNA U2605, pseudouridylate synthases
61	221
		WP_012419301.1	hypothetical protein
		WP_012419302.1	tRNA G37 N-methylase TrmD
		WP_096888470.1	Protein chain release factor B
		WP_012419304.1	Mn-dependent transcriptional regulator, DtxR family
		WP_012419305.1	Ribosomal protein S1
62	233
		WP_042447526.1	hypothetical protein
		WP_012419306.1	Nitroreductase
		WP_012419307.1	hypothetical protein
		WP_012419308.1	hypothetical protein
		WP_012419309.1	hypothetical protein
		WP_012419310.1	hypothetical protein
63	318
		WP_012419311.1	Murein DD-endopeptidase MepM and murein hydrolase activator NlpD, contain LysM domain
		WP_012419312.1	Sugar phosphate isomerase/epimerase
		WP_012419313.1	Ketopantoate hydroxymethyltransferase
		WP_012419314.1	7,8-dihydro-6-hydroxymethylpterin-pyrophosphokinase
		WP_012419315.1	Dihydrodipicolinate reductase
		WP_012419316.1	Dihydrodipicolinate synthase/N-acetylneuraminate lyase
64	59
		WP_031930123.1	hypothetical protein
65	190
		WP_042447530.1	hypothetical protein
		WP_012419318.1	Thiol-disulfide isomerase or thioredoxin
		WP_042447538.1	hypothetical protein
66	264
		WP_031930127.1	hypothetical protein
		WP_031930128.1	hypothetical protein
		WP_052294414.1	hypothetical protein
		WP_012419322.1	hypothetical protein
		WP_012419323.1	hypothetical protein
67	271
		WP_012419324.1	Ribosomal protein L32
		WP_042447540.1	hypothetical protein
		WP_012419326.1	Diadenosine tetraphosphate (Ap4A) hydrolase or other HIT family hydrolase
		WP_012419327.1	tRNA A37 threonylcarbamoyladenosine synthetase subunit TsaC/SUA5/YrdC
		WP_012419328.1	Shikimate kinase
		WP_012419329.1	Ribosomal protein S16
		WP_031930134.1	hypothetical protein
		WP_042447541.1	hypothetical protein
		WP_012419330.1	hypothetical protein
68	297
		WP_081429079.1	hypothetical protein
		WP_012419332.1	Preprotein translocase subunit YajC
		WP_012419333.1	Queuine/archaeosine tRNA-ribosyltransferase
		WP_012419334.1	hypothetical protein
		WP_012419335.1	hypothetical protein
		WP_081429256.1	Rare lipoprotein A, peptidoglycan hydrolase digesting "naked" glycans, contains C-terminal SPOR domain
		WP_042448620.1	Ribonuclease HIII
69	315
		WP_012419338.1	Bacterial nucleoid DNA-binding protein
		WP_042447543.1	hypothetical protein
		WP_012419340.1	hypothetical protein
		WP_012419341.1	hypothetical protein
		WP_031930146.1	hypothetical protein
		WP_012419342.1	hypothetical protein
		WP_012419343.1	hypothetical protein
		WP_012419344.1	Biopolymer transport protein ExbB/TolQ
70	332
		WP_081429258.1	hypothetical protein
		WP_012419346.1	Parvulin-like peptidyl-prolyl isomerase
		WP_042447545.1	hypothetical protein
		WP_012419347.1	hypothetical protein
71	222
		WP_012419348.1	Valyl-tRNA synthetase
		WP_012419349.1	hypothetical protein
		WP_042447547.1	hypothetical protein
		WP_012419350.1	Ribosomal protein L14
72	148
		WP_012419351.1	hypothetical protein
		WP_012419352.1	Ribosomal protein L29
		WP_012419353.1	Ribosomal protein L16/L10AE
		WP_012419354.1	Ribosomal protein S3
		WP_012419355.1	Ribosomal protein L22
		WP_012419356.1	hypothetical protein
		WP_012419357.1	Ribosomal protein S19
		WP_012419358.1	Ribosomal protein L2
		WP_012419359.1	Ribosomal protein L23
		WP_012419360.1	Ribosomal protein L4
73	207
		WP_012419361.1	Ribosomal protein L3
		WP_012419362.1	Ribosomal protein S10
		WP_012419363.1	Translation elongation factor EF-G, a GTPase
		WP_012419364.1	Ribosomal protein S7
		WP_012419365.1	Ribosomal protein S12
		WP_012419366.1	Phosphoglycerate mutase (BPG-independent, AlkP superfamily)
74	259
		WP_052294418.1	Acyl-CoA thioesterase FadM
		WP_012419368.1	Signal transduction histidine kinase
		WP_012419369.1	DNA-binding transcriptional response regulator, NtrC family, contains REC, AAA-type ATPase, and a Fis-type DNA-binding domains
		WP_012419370.1	hypothetical protein
75	323
		WP_012419371.1	Exonuclease VII small subunit
		WP_012419372.1	Deoxyxylulose-5-phosphate synthase
		WP_012419373.1	hypothetical protein
		WP_012419374.1	hypothetical protein
		WP_012419375.1	Lipopolysaccharide export LptBFGC system, permease protein LptF
76	173
		WP_012419376.1	Predicted GTPases
		WP_012419377.1	ABC-type dipeptide/oligopeptide/nickel transport system, ATPase component
		WP_042447551.1	hypothetical protein
		34174697	hypothetical protein
77	0
		WP_042447554.1	hypothetical protein
		WP_012419380.1	hypothetical protein
		WP_012419381.1	hypothetical protein
		WP_012419382.1	hypothetical protein
78	0
		WP_012419383.1	hypothetical protein
		WP_012419384.1	hypothetical protein
		WP_012419385.1	hypothetical protein
		WP_052294419.1	hypothetical protein
		WP_012419386.1	hypothetical protein
79	263
		WP_012419387.1	hypothetical protein
		WP_012419388.1	ABC-type antimicrobial peptide transport system, permease component
		WP_012419389.1	ABC-type lipoprotein export system, ATPase component
		WP_081429080.1	Outer membrane receptor proteins, mostly Fe transport
80	213
		WP_081429081.1	Prephenate dehydrogenase
		WP_042447556.1	hypothetical protein
		WP_012419393.1	1-acyl-sn-glycerol-3-phosphate acyltransferase
81	251
		WP_012419394.1	hypothetical protein
		WP_042447558.1	hypothetical protein
		WP_012419396.1	hypothetical protein
		WP_012419397.1	hypothetical protein
82	95
		WP_012419398.1	Lysophospholipase L1 or related esterase
		WP_081429082.1	DNA polymerase III, epsilon subunit or related 3'-5' exonuclease
		WP_012419400.1	DNA mismatch repair ATPase MutS
		WP_042447566.1	hypothetical protein
83	220
		WP_012419401.1	Ribosomal silencing factor RsfS, regulates association of 30S and 50S subunits
		WP_081429260.1	ATP-dependent Zn proteases
		WP_012419403.1	hypothetical protein
		WP_081429262.1	hypothetical protein
84	281
		WP_012419405.1	1,4-Dihydroxy-2-naphthoyl-CoA synthase
		WP_012419406.1	hypothetical protein
		WP_012419407.1	hypothetical protein
		WP_012419408.1	hypothetical protein
		WP_012419409.1	hypothetical protein
		WP_012419410.1	hypothetical protein
85	165
		WP_042447571.1	hypothetical protein
		WP_081429083.1	ABC-type lipoprotein export system, ATPase component
		WP_012419413.1	hypothetical protein
		WP_042447573.1	hypothetical protein
		WP_042447575.1	hypothetical protein
		WP_012419415.1	ABC-type multidrug transport system, ATPase component
86	278
		WP_012419416.1	hypothetical protein
		WP_081429264.1	hypothetical protein
		WP_012419418.1	hypothetical protein
87	251
		WP_012419419.1	hypothetical protein
		WP_012419420.1	hypothetical protein
		WP_012419421.1	H+/Cl- antiporter ClcA
88	384
		WP_012419422.1	hypothetical protein
		WP_012419423.1	hypothetical protein
		WP_012419424.1	hypothetical protein
		WP_012419425.1	hypothetical protein
89	277
		WP_012419426.1	Glutamate or tyrosine decarboxylase or a related PLP-dependent protein
90	284
		WP_012419427.1	Protein N-acetyltransferase, RimJ/RimL family
		WP_012419428.1	DNA polymerase III, alpha subunit
		WP_012419429.1	Dihydroorotate dehydrogenase
91	341
		WP_012419430.1	Thiamine monophosphate synthase
		WP_012419431.1	DNA-binding transcriptional regulator, AcrR family
		WP_081429084.1	Thiol-disulfide isomerase or thioredoxin
		WP_012419433.1	Tetratricopeptide (TPR) repeat
92	307
		WP_012419434.1	Hemolysin or related protein, contains CBS domains
		WP_012419435.1	Hemolysin or related protein, contains CBS domains
		WP_031930209.1	hypothetical protein
		WP_012419436.1	Polyribonucleotide nucleotidyltransferase (polynucleotide phosphorylase)
93	263
		WP_012419437.1	Ribosomal protein S15P/S13E
		WP_012419438.1	Acetyltransferase (isoleucine patch superfamily)
		WP_012419439.1	hypothetical protein
		WP_012419440.1	hypothetical protein
		WP_012419441.1	hypothetical protein
94	331
		WP_012419442.1	hypothetical protein
95	249
		WP_012419443.1	tRNA U38,U39,U40 pseudouridine synthase TruA
		WP_012419444.1	Nicotinic acid mononucleotide adenylyltransferase
		WP_012419445.1	Murein DD-endopeptidase MepM and murein hydrolase activator NlpD, contain LysM domain
		WP_012419446.1	Alpha-L-fucosidase
96	194
		WP_012419447.1	hypothetical protein
		WP_012419448.1	Type II secretory pathway, pseudopilin PulG
		WP_012419449.1	Ribonuclease PH
		WP_012419450.1	Predicted pyrophosphatase or phosphodiesterase, AlkP superfamily
		WP_012419451.1	hypothetical protein
97	180
		WP_012419452.1	Dethiobiotin synthetase
		WP_012419454.1	Diadenylate cyclase (c-di-AMP synthetase), DisA_N domain
		WP_012419455.1	hypothetical protein
		WP_042447584.1	hypothetical protein
		WP_012419456.1	ABC-type lipoprotein export system, ATPase component
98	293
		WP_012419457.1	Panthothenate synthetase
		WP_012419458.1	hypothetical protein
		WP_012419459.1	UDP-3-O-[3-hydroxymyristoyl] glucosamine N-acyltransferase
		WP_012419460.1	ABC-type nitrate/sulfonate/bicarbonate transport system, permease component
		WP_012419461.1	ABC-type nitrate/sulfonate/bicarbonate transport system, ATPase component
		WP_012419462.1	ABC-type nitrate/sulfonate/bicarbonate transport system, periplasmic component
99	144
		WP_012419463.1	hypothetical protein
		WP_042447586.1	hypothetical protein
		WP_042447587.1	hypothetical protein
		WP_012419466.1	Histidinol phosphatase or a related phosphatase
		WP_012419467.1	Phosphoheptose isomerase
100	282
		WP_012419468.1	ADP-heptose synthase, bifunctional sugar kinase/adenylyltransferase
		WP_042447589.1	hypothetical protein
		WP_012419469.1	Ribosomal protein S21
		WP_012419470.1	Glutamate-1-semialdehyde aminotransferase
		WP_012419471.1	Ankyrin repeat
		WP_042447591.1	hypothetical protein
		WP_094137958.1	Predicted arabinose efflux permease, MFS family
101	213
		WP_042447593.1	hypothetical protein
		WP_042447595.1	hypothetical protein
		WP_012419474.1	Glutamyl- or glutaminyl-tRNA synthetase
102	153
		WP_012419475.1	3,4-dihydroxy-2-butanone 4-phosphate synthase
		WP_012419476.1	hypothetical protein
		WP_081429085.1	Transcription termination factor NusB
		WP_012419478.1	hypothetical protein
		WP_012419479.1	Adenine C2-methylase RlmN of 23S rRNA A2503 and tRNA A37
103	152
		WP_012419480.1	Replicative DNA helicase
		WP_012419481.1	hypothetical protein
		WP_087393616.1	Protein-S-isoprenylcysteine O-methyltransferase Ste14
		WP_081429086.1	Predicted nucleotide-utilizing enzyme related to molybdopterin-biosynthesis enzyme MoeA
104	238
		WP_012419484.1	Pyruvate kinase
		WP_012419485.1	Ribosomal protein S18 acetylase RimI and related acetyltransferases
		WP_012419486.1	hypothetical protein
		WP_012419487.1	hypothetical protein
		WP_012419488.1	hypothetical protein
105	249
		WP_012419489.1	Phosphoserine phosphatase
		WP_012419490.1	Ribosomal protein S4 or related protein
		WP_012419491.1	Ribosomal protein S11
		WP_012419492.1	Ribosomal protein S13
		WP_081429266.1	Epoxyqueuosine reductase QueG (queuosine biosynthesis)
		WP_081429268.1	hypothetical protein
		WP_012419495.1	Glycosyltransferase involved in cell wall bisynthesis
106	251
		WP_012419496.1	Predicted Rossmann fold nucleotide-binding protein DprA/Smf involved in DNA uptake
		WP_012419497.1	D-alanyl-D-alanine carboxypeptidase
		WP_012419498.1	Ribosome-binding ATPase YchF, GTP1/OBG family
		WP_012419499.1	Glycine cleavage system T protein (aminomethyltransferase)
107	167
		WP_012419500.1	Glycine cleavage system H protein (lipoate-binding)
		WP_012419501.1	Glycine cleavage system protein P (pyridoxal-binding), C-terminal domain
		WP_012419502.1	hypothetical protein
108	414
		WP_012419503.1	Uncharacterized membrane protein YhaH, DUF805 family
		WP_012419504.1	Arylsulfatase A or related enzyme
		WP_042447600.1	hypothetical protein
		WP_052294425.1	Superfamily II DNA and RNA helicase
109	10
		WP_012419506.1	hypothetical protein
		WP_012419507.1	hypothetical protein
		WP_012419508.1	Lysophospholipase L1 or related esterase
		WP_012419509.1	Uncharacterized membrane protein YphA, DoxX/SURF4 family
110	185
		WP_012419510.1	hypothetical protein
		WP_012419511.1	hypothetical protein
		WP_012419512.1	DNA-directed RNA polymerase specialized sigma subunit, sigma24 family
		WP_012419513.1	hypothetical protein
		WP_012419514.1	Periplasmic serine protease, S1-C subfamily, contain C-terminal PDZ domain
111	389
		WP_012419515.1	hypothetical protein
		WP_012419516.1	Phosphopantothenoylcysteine synthetase/decarboxylase
		WP_042447602.1	hypothetical protein
		WP_012419518.1	Murein DD-endopeptidase MepM and murein hydrolase activator NlpD, contain LysM domain
		WP_012419519.1	hypothetical protein
112	308
		WP_012419520.1	hypothetical protein
		WP_012419521.1	DNA-binding transcriptional regulator of sugar metabolism, DeoR/GlpR family
		WP_012419522.1	Ribosomal protein S18 acetylase RimI and related acetyltransferases
		WP_081429087.1	Cysteine sulfinate desulfinase/cysteine desulfurase or related enzyme
113	197
		WP_012419524.1	Phosphopantothenoylcysteine synthetase/decarboxylase
		WP_012419525.1	Putative ribosome biogenesis GTPase RsgA
		WP_012419526.1	hypothetical protein
		WP_012419527.1	hypothetical protein
		WP_012419528.1	hypothetical protein
		WP_042447604.1	hypothetical protein
114	193
		WP_022198495.1	hypothetical protein
		WP_012419531.1	hypothetical protein
		WP_012419532.1	hypothetical protein
		WP_042447606.1	hypothetical protein
		WP_012419533.1	hypothetical protein
115	260
		WP_012419534.1	hypothetical protein
		WP_012419535.1	hypothetical protein
		WP_012419536.1	tRNA A37 threonylcarbamoyladenosine biosynthesis protein TsaE
		WP_012419537.1	Ribosomal protein L21
		WP_012419538.1	Ribosomal protein L27
		WP_012419539.1	Fe2+ or Zn2+ uptake regulation protein
		WP_035196050.1	Fe-S cluster assembly ATPase SufC
116	188
		WP_012419541.1	Fe-S cluster assembly scaffold protein SufB
		WP_012419542.1	Fe-S cluster assembly scaffold protein SufB
		WP_042447608.1	hypothetical protein
117	210
		WP_042447609.1	hypothetical protein
		WP_012419544.1	Arylsulfatase A or related enzyme
		WP_012419545.1	Biotin synthase or related enzyme
		WP_012419546.1	Adenosylmethionine-8-amino-7-oxononanoate aminotransferase
118	222
		WP_012419547.1	hypothetical protein
		WP_042447611.1	hypothetical protein
		WP_012419549.1	hypothetical protein
		WP_012419550.1	hypothetical protein
		WP_012419551.1	hypothetical protein
		WP_012419552.1	Glycosyltransferase involved in cell wall bisynthesis
119	209
		WP_012419553.1	Protein N-acetyltransferase, RimJ/RimL family
		WP_012419554.1	dTDP-4-amino-4,6-dideoxygalactose transaminase
		WP_012419555.1	hypothetical protein
		WP_051729282.1	hypothetical protein
		WP_012419557.1	hypothetical protein
		WP_012419558.1	FoF1-type ATP synthase, epsilon subunit
120	144
		WP_031930301.1	FoF1-type ATP synthase, beta subunit
		WP_012419560.1	FoF1-type ATP synthase, gamma subunit
		WP_012419561.1	FoF1-type ATP synthase, alpha subunit
		WP_012419562.1	hypothetical protein
		WP_012419563.1	FoF1-type ATP synthase, membrane subunit b or b'
121	57
		WP_051729308.1	hypothetical protein
		WP_081429088.1	hypothetical protein
		WP_012419566.1	hypothetical protein
		WP_012419567.1	Cell division protein FtsI/penicillin-binding protein 2
122	137
		WP_081429089.1	hypothetical protein
		WP_081429090.1	hypothetical protein
		WP_042447618.1	hypothetical protein
		WP_012419570.1	hypothetical protein
123	210
		WP_012419571.1	hypothetical protein
		WP_081429091.1	Acetyl esterase/lipase
		WP_081429092.1	hypothetical protein
		WP_012419574.1	hypothetical protein
		WP_012419575.1	Molybdopterin or thiamine biosynthesis adenylyltransferase
124	303
		WP_012419576.1	D-arabinose 5-phosphate isomerase GutQ
		WP_042447621.1	hypothetical protein
		WP_012419578.1	hypothetical protein
		WP_012419579.1	Uncharacterized membrane protein YphA, DoxX/SURF4 family
		WP_012419580.1	Serine acetyltransferase
125	126
		WP_012419581.1	Gamma-glutamyl phosphate reductase
		WP_012419582.1	hypothetical protein
		WP_081429093.1	hypothetical protein
		WP_012419583.1	Transketolase
126	187
		WP_022198547.1	Transcription elongation factor, GreA/GreB family
		WP_012419585.1	Phosphoribosylaminoimidazole-succinocarboxamide synthase
		WP_012419586.1	hypothetical protein
		WP_012419587.1	hypothetical protein
127	144
		WP_012419588.1	hypothetical protein
		WP_012419589.1	hypothetical protein
		WP_012419590.1	Putative aminopeptidase FrvX
		WP_012419591.1	hypothetical protein
		WP_081429270.1	hypothetical protein
128	286
		WP_012419593.1	Actin-like ATPase involved in cell morphogenesis
		WP_012419594.1	Ribonuclease G or E
129	231
		WP_012419595.1	hypothetical protein
		WP_012419596.1	hypothetical protein
		WP_012419597.1	hypothetical protein
130	231
		WP_042447633.1	hypothetical protein
		WP_012419599.1	Biopolymer transport protein ExbD
		WP_012419600.1	hypothetical protein
		WP_012419601.1	Biopolymer transport protein ExbB/TolQ
		WP_012419602.1	Endonuclease III
		WP_081429272.1	hypothetical protein
131	284
		WP_042447636.1	hypothetical protein
		WP_042447639.1	hypothetical protein
		WP_012419604.1	Uracil-DNA glycosylase
		WP_012419605.1	hypothetical protein
		WP_081429094.1	hypothetical protein
		WP_012419607.1	Ribonuclease HII
		WP_031930337.1	Hemolysin or related protein, contains CBS domains
132	184
		WP_012419609.1	hypothetical protein
		WP_012419610.1	Ribosomal protein S14
		WP_031930338.1	hypothetical protein
		WP_042447643.1	hypothetical protein
		WP_012419612.1	Argininosuccinate synthase
		WP_052294429.1	Arylsulfatase A or related enzyme
133	315
		WP_052294430.1	hypothetical protein
		WP_012419613.1	16S rRNA C967 or C1407 C5-methylase, RsmB/RsmF family
		WP_012419614.1	Triosephosphate isomerase
		WP_012419615.1	hypothetical protein
		WP_012419616.1	hypothetical protein
		WP_012419617.1	Arylsulfatase A or related enzyme
134	211
		WP_012419619.1	hypothetical protein
		WP_012419620.1	Acyl-CoA thioesterase FadM
		WP_012419621.1	Predicted amidophosphoribosyltransferases
		WP_012419622.1	hypothetical protein
		WP_012419623.1	hypothetical protein
135	235
		WP_012419624.1	hypothetical protein
		WP_081429095.1	hypothetical protein
		WP_081429096.1	hypothetical protein
		WP_012419627.1	hypothetical protein
		WP_042447655.1	Predicted Zn-dependent peptidase
136	307
		WP_012419629.1	hypothetical protein
		WP_012419630.1	hypothetical protein
137	307
		WP_012419631.1	hypothetical protein
		WP_042447658.1	hypothetical protein
		WP_012419632.1	hypothetical protein
		WP_012419633.1	hypothetical protein
		WP_065530079.1	Murein L,D-transpeptidase YafK
		WP_012419635.1	hypothetical protein
		WP_012419636.1	hypothetical protein
138	283
		WP_012419637.1	Threonine dehydratase
139	223
		WP_012419638.1	Predicted house-cleaning NTP pyrophosphatase, Maf/HAM1 superfamily
		WP_012419639.1	50S ribosomal subunit-associated GTPase HflX
140	283
		WP_012419641.1	Serine/threonine protein kinase
		WP_012419642.1	Sugar kinase of the NBD/HSP70 family, may contain an N-terminal HTH domain
141	383
		WP_012419643.1	Membrane protease YdiL, CAAX protease family
		WP_012419644.1	Thiamine monophosphate kinase
		WP_012419645.1	hypothetical protein
		WP_012419646.1	Cytidylate kinase
142	239
		WP_012419647.1	1-acyl-sn-glycerol-3-phosphate acyltransferase
		WP_012419648.1	Recombinational DNA repair ATPase RecF
		WP_012419649.1	NADH-FMN oxidoreductase RutF, flavin reductase (DIM6/NTAB) family
		WP_052294432.1	dsRNA-specific ribonuclease
		WP_012419651.1	hypothetical protein
		WP_012419652.1	hypothetical protein
143	66
		WP_012419653.1	hypothetical protein
		WP_012419654.1	hypothetical protein
		WP_012419655.1	hypothetical protein
		WP_012419656.1	hypothetical protein
		WP_042447666.1	hypothetical protein
144	279
		WP_052294433.1	hypothetical protein
		WP_012419659.1	hypothetical protein
		WP_012419660.1	16S rRNA C1402 (ribose-2'-O) methylase RsmI
		WP_012419661.1	hypothetical protein
		WP_012419662.1	hypothetical protein
		WP_012419663.1	Phosphoribosyl-AMP cyclohydrolase
		WP_012419664.1	hypothetical protein
145	260
		WP_012419665.1	hypothetical protein
		WP_042447669.1	hypothetical protein
		WP_012419667.1	Carbamoylphosphate synthase large subunit
146	173
		WP_012419668.1	Serine/threonine protein phosphatase PrpC
		WP_012419669.1	hypothetical protein
		WP_012419670.1	SAM-dependent methyltransferase
		WP_012419672.1	NH3-dependent NAD+ synthetase
		WP_012419673.1	Multidrug transporter EmrE and related cation transporters
147	135
		WP_012419674.1	hypothetical protein
		WP_012419675.1	hypothetical protein
		WP_012419676.1	DNA-binding transcriptional regulator, LacI/PurR family
		WP_012419677.1	hypothetical protein
148	125
		WP_012419678.1	hypothetical protein
		WP_012419679.1	hypothetical protein
		WP_042447676.1	hypothetical protein
		WP_042447679.1	hypothetical protein
		WP_012419681.1	Holliday junction resolvasome RuvABC, ATP-dependent DNA helicase subunit
149	90
		WP_012419682.1	3-oxoacyl-[acyl-carrier-protein] synthase III
		WP_012419683.1	Sulfite reductase, alpha subunit (flavoprotein)
		WP_042447681.1	hypothetical protein
		WP_052294434.1	Glycosyltransferase involved in cell wall bisynthesis
		WP_012419685.1	Glycosyltransferase involved in cell wall bisynthesis
150	258
		WP_012419686.1	Lipopolysaccharide biosynthesis protein, LPS:glycosyltransferase
		WP_012419687.1	hypothetical protein
		34175761	hypothetical protein
		WP_042447690.1	Glycosyltransferase involved in cell wall bisynthesis
151	185
		WP_012419690.1	Glycosyltransferase involved in cell wall bisynthesis
		WP_081429274.1	Acetyltransferase (isoleucine patch superfamily)
		WP_012419692.1	hypothetical protein
		WP_012419693.1	hypothetical protein
		WP_081429098.1	tRNA A37 N6-isopentenylltransferase MiaA
152	161
		WP_042447694.1	hypothetical protein
		WP_012419696.1	tRNA U34 2-thiouridine synthase MnmA/TrmU, contains the PP-loop ATPase domain
		WP_012419697.1	tRNA U34 5-carboxymethylaminomethyl modifying GTPase MnmE/TrmE
153	212
		WP_012419698.1	hypothetical protein
		WP_081429099.1	Uncharacterized membrane protein YeiH
		WP_012419700.1	Phosphoribosyl 1,2-cyclic phosphodiesterase
		WP_012419701.1	hypothetical protein
		WP_081429277.1	16S rRNA C1402 N4-methylase RsmH
		WP_012419703.1	hypothetical protein
154	236
		WP_012419704.1	Cell division protein FtsI/penicillin-binding protein 2
		WP_012419705.1	UDP-N-acetylmuramyl tripeptide synthase
		WP_081429100.1	UDP-N-acetylmuramyl pentapeptide synthase
155	234
		WP_012419707.1	UDP-N-acetylmuramyl pentapeptide phosphotransferase/UDP-N-acetylglucosamine-1-phosphate transferase
		WP_012419708.1	UDP-N-acetylmuramoylalanine-D-glutamate ligase
		WP_012419709.1	LysM repeat
		WP_012419710.1	Bacterial cell division protein FtsW, lipid II flippase
		WP_012419711.1	UDP-N-acetylglucosamine:LPS N-acetylglucosamine transferase
156	275
		WP_012419712.1	UDP-N-acetylmuramate-alanine ligase
		WP_012419713.1	D-alanine-D-alanine ligase and related ATP-grasp enzymes
		WP_081429101.1	hypothetical protein
157	299
		WP_012419715.1	RecA/RadA recombinase
		WP_081429102.1	N-acetylmuramoyl-L-alanine amidase
		WP_012419717.1	hypothetical protein
		WP_012419718.1	Homoaconitase/3-isopropylmalate dehydratase large subunit
		WP_012419719.1	hypothetical protein
158	312
		WP_012419720.1	hypothetical protein
		WP_012419721.1	Periplasmic serine protease, S1-C subfamily, contain C-terminal PDZ domain
		WP_012419722.1	Periplasmic serine protease, S1-C subfamily, contain C-terminal PDZ domain
		WP_012419723.1	hypothetical protein
159	238
		WP_042447699.1	hypothetical protein
		WP_012419724.1	ABC-type glutathione transport system ATPase component, contains duplicated ATPase domain
		WP_042447701.1	hypothetical protein
		WP_012419725.1	Translation elongation factor EF-Ts
		WP_012419726.1	Ribosomal protein S2
		WP_042447704.1	hypothetical protein
160	308
		WP_012419728.1	hypothetical protein
		WP_012419729.1	hypothetical protein
		WP_012419730.1	hypothetical protein
		WP_012419731.1	ABC-type lipopolysaccharide export system, ATPase component
		WP_012419732.1	hypothetical protein
		WP_012419733.1	hypothetical protein
161	307
		WP_087393713.1	Outer membrane protein OmpA and related peptidoglycan-associated (lipo)proteins
		WP_012419735.1	Superfamily I DNA or RNA helicase
		WP_012419736.1	DNA-binding transcriptional regulator, HxlR family
162	64
		WP_012419737.1	NADH-FMN oxidoreductase RutF, flavin reductase (DIM6/NTAB) family
		WP_012419738.1	Excinuclease UvrABC ATPase subunit
		WP_081429103.1	hypothetical protein
163	286
		WP_042447709.1	hypothetical protein
		WP_012419741.1	Aspartyl/asparaginyl-tRNA synthetase
		WP_012419742.1	hypothetical protein
164	349
		WP_012419743.1	hypothetical protein
		WP_031930442.1	hypothetical protein
		WP_012419745.1	hypothetical protein
		WP_042447712.1	hypothetical protein
		WP_012419747.1	hypothetical protein
165	240
		WP_012419748.1	hypothetical protein
		WP_012419749.1	hypothetical protein
		WP_012419750.1	hypothetical protein
		WP_012419751.1	hypothetical protein
		WP_012419752.1	hypothetical protein
166	294
		WP_052294496.1	DNA-binding transcriptional regulator, LysR family
		WP_012419754.1	Uncharacterized membrane protein YadS
		WP_042447715.1	hypothetical protein
		WP_012419755.1	Archaeal aspartate aminotransferase or a related aminotransferase, includes purine catabolism protein PucG
		WP_042447718.1	hypothetical protein
		WP_012419756.1	hypothetical protein
167	320
		WP_012419757.1	Phosphoglycerate dehydrogenase or related dehydrogenase
		WP_012419758.1	hypothetical protein
		WP_012419759.1	Organic radical activating enzyme
		WP_081429279.1	hypothetical protein
168	360
		WP_012419761.1	Transcriptional and/or translational regulatory protein YebC/TACO1
		WP_052294435.1	Divalent metal cation (Fe/Co/Zn/Cd) transporter
		WP_012419763.1	hypothetical protein
169	307
		WP_012419764.1	hypothetical protein
		WP_012419765.1	S-adenosylmethionine:tRNA-ribosyltransferase-isomerase (queuine synthetase)
		WP_012419766.1	hypothetical protein
		WP_042447727.1	hypothetical protein
		WP_012419768.1	hypothetical protein
170	366
		WP_081429104.1	Amino acid transporter
		WP_081429105.1	Phosphoglycolate phosphatase, HAD superfamily
		WP_031930464.1	Predicted PurR-regulated permease PerM
		WP_012419772.1	Diaminopimelate decarboxylase
171	293
		WP_012419773.1	hypothetical protein
		WP_012419774.1	hypothetical protein
		WP_012419775.1	Branched-chain amino acid aminotransferase/4-amino-4-deoxychorismate lyase
172	185
		WP_081429106.1	hypothetical protein
		WP_012419777.1	O6-methylguanine-DNA--protein-cysteine methyltransferase
		WP_012419778.1	Forkhead associated (FHA) domain, binds pSer, pThr, pTyr
		WP_042447730.1	hypothetical protein
		WP_081429107.1	hypothetical protein
		WP_022197812.1	GTPase involved in cell partioning and DNA repair
		WP_012419781.1	hypothetical protein
173	195
		WP_012419782.1	hypothetical protein
		WP_012419783.1	Glycosyltransferase involved in cell wall bisynthesis
		WP_012419784.1	hypothetical protein
		WP_042447737.1	hypothetical protein
174	31
		WP_012419786.1	Uncharacterized conserved protein RhaS, contains 28 RHS repeats
175	140
		WP_012419787.1	Protein-tyrosine-phosphatase
		WP_012419788.1	IMP dehydrogenase/GMP reductase
		WP_012419789.1	GMP synthase, PP-ATPase domain/subunit
176	181
		WP_031930480.1	Acetyltransferase (isoleucine patch superfamily)
		WP_012419791.1	Phosphoglycolate phosphatase, HAD superfamily
		WP_012419792.1	Uncharacterized conserved protein, LabA/DUF88 family
		WP_012419793.1	hypothetical protein
		WP_042447740.1	hypothetical protein
		WP_012419795.1	3-deoxy-D-arabino-heptulosonate 7-phosphate (DAHP) synthase
177	371
		WP_012419796.1	Tfp pilus assembly protein, major pilin PilA
		WP_012419797.1	Preprotein translocase subunit SecG
		WP_012419798.1	hypothetical protein
		WP_012419799.1	FAD synthase
		WP_012419800.1	tRNA U55 pseudouridine synthase TruB, may also work on U342 of tmRNA
		WP_031930489.1	nanoRNase/pAp phosphatase, hydrolyzes c-di-AMP and oligoRNAs
178	310
		WP_012419802.1	hypothetical protein
		WP_012419803.1	Predicted phosphohydrolase, MPP superfamily
		WP_012419804.1	Lipopolysaccharide biosynthesis protein, LPS:glycosyltransferase
		WP_012419805.1	Glycosyltransferase involved in cell wall bisynthesis
		WP_012419806.1	ADP-heptose:LPS heptosyltransferase
		WP_012419807.1	Nucleoside-diphosphate-sugar epimerase
179	321
		WP_012419808.1	Glycosyltransferase involved in cell wall bisynthesis
		WP_012419809.1	hypothetical protein
		WP_081429108.1	Glycosyltransferase involved in cell wall bisynthesis
		WP_012419811.1	hypothetical protein
180	227
		WP_012419812.1	Peptidoglycan/LPS O-acetylase OafA/YrhL, contains acyltransferase and SGNH-hydrolase domains
		WP_012419813.1	hypothetical protein
		WP_012419814.1	hypothetical protein
		WP_042447749.1	hypothetical protein
		WP_012419816.1	Di- and tricarboxylate transporter
181	324
		WP_012419817.1	hypothetical protein
		WP_012419818.1	Carbonic anhydrase or acetyltransferase, isoleucine patch superfamily
		WP_012419819.1	hypothetical protein
182	295
		WP_012419820.1	Nitroreductase
		WP_042447753.1	hypothetical protein
		WP_081429109.1	hypothetical protein
		WP_081429110.1	Phosphoglycerate mutase (BPG-dependent)
183	344
		WP_012419823.1	Peptidoglycan/LPS O-acetylase OafA/YrhL, contains acyltransferase and SGNH-hydrolase domains
		WP_012419824.1	MFS family permease
		WP_012419825.1	Acyl-CoA hydrolase
		WP_022198106.1	hypothetical protein
		WP_012419826.1	NAD(P)-dependent dehydrogenase, short-chain alcohol dehydrogenase family
184	246
		WP_012419827.1	hypothetical protein
		WP_081429111.1	Endonuclease YncB, thermonuclease family
		WP_012419829.1	hypothetical protein
		WP_012419830.1	hypothetical protein
		WP_012419831.1	Chromosome segregation protein Spo0J, contains ParB-like nuclease domain
		WP_012419832.1	hypothetical protein
185	283
		WP_012419833.1	hypothetical protein
		WP_012419834.1	Isocitrate/isopropylmalate dehydrogenase
		WP_012419835.1	Glycine/D-amino acid oxidase (deaminating)
		WP_081429112.1	Membrane associated serine protease, rhomboid family
		WP_012419837.1	Predicted ATPase with chaperone activity
186	185
		WP_042447757.1	hypothetical protein
		WP_042448774.1	O-acetylhomoserine/O-acetylserine sulfhydrylase, pyridoxal phosphate-dependent
		WP_012419840.1	Radical SAM superfamily enzyme, MoaA/NifB/PqqE/SkfB family
		WP_012419841.1	Radical SAM superfamily enzyme, MoaA/NifB/PqqE/SkfB family
187	242
		WP_012419842.1	hypothetical protein
		WP_012419843.1	hypothetical protein
		WP_012419844.1	Glycerol-3-phosphate dehydrogenase
		WP_012419845.1	Phospholipid biosynthesis protein PlsY, probable glycerol-3-phosphate acyltransferase
		WP_012419846.1	hypothetical protein
188	284
		WP_012419847.1	Lysyl-tRNA synthetase (class II)
		WP_042447765.1	hypothetical protein
		WP_012419848.1	Pyruvate:ferredoxin oxidoreductase or related 2-oxoacid:ferredoxin oxidoreductase, alpha subunit
189	291
		WP_012419849.1	hypothetical protein
		WP_012419850.1	DNA-binding transcriptional regulator, HxlR family
		WP_052294439.1	hypothetical protein
		WP_012419852.1	Imidazole glycerol phosphate synthase subunit HisF
190	278
		WP_012419853.1	hypothetical protein
		WP_012419854.1	Trk-type K+ transport system, membrane component
		WP_012419855.1	Trk K+ transport system, NAD-binding component
		WP_052294440.1	HrpA-like RNA helicase
191	299
		WP_012419857.1	Acetolactate synthase, small subunit
		WP_081429113.1	Periplasmic serine protease, S1-C subfamily, contain C-terminal PDZ domain
		WP_012419859.1	hypothetical protein
192	318
		WP_012419860.1	tRNA U34 5-carboxymethylaminomethyl modifying enzyme MnmG/GidA
		WP_052294441.1	Pyrimidine deaminase domain of riboflavin biosynthesis protein RibD
		WP_052294442.1	hypothetical protein
		WP_012419863.1	hypothetical protein
193	326
		WP_012419864.1	DNA polymerase III sliding clamp (beta) subunit, PCNA homolog
		WP_012419865.1	hypothetical protein
		WP_012419866.1	hypothetical protein
		WP_012419867.1	Na+-driven multidrug efflux pump
194	235
		WP_012419868.1	hypothetical protein
		WP_022198170.1	LysM repeat
		WP_081429281.1	Tat protein secretion system quality control protein TatD (DNase activity)
		WP_042447772.1	hypothetical protein
		WP_012419872.1	Beta-galactosidase/beta-glucuronidase
195	344
		WP_012419873.1	hypothetical protein
		WP_042447778.1	hypothetical protein
196	63
		WP_081429114.1	K+-sensing histidine kinase KdpD
		WP_012419876.1	DNA-binding response regulator, OmpR family, contains REC and winged-helix (wHTH) domain
		WP_042447781.1	hypothetical protein
		WP_012419878.1	K+-transporting ATPase, A chain
197	45
		WP_042448790.1	High-affinity K+ transport system, ATPase chain B
		WP_012419880.1	K+-transporting ATPase, c chain
		WP_012419881.1	hypothetical protein
		WP_012419882.1	Ribosomal protein S18 acetylase RimI and related acetyltransferases
198	53
		WP_042447784.1	hypothetical protein
		WP_012419884.1	ATP-dependent Clp protease ATP-binding subunit ClpA
		WP_042447530.1	hypothetical protein
199	0
		WP_012419885.1	hypothetical protein
200	269
		WP_042447787.1	hypothetical protein
		WP_012419886.1	hypothetical protein
		WP_012419887.1	hypothetical protein
		WP_012419888.1	Sulfate permease or related transporter, MFS superfamily
201	240
		WP_012419889.1	Argininosuccinate lyase
		WP_012419890.1	hypothetical protein
		WP_042447790.1	hypothetical protein
		WP_012419892.1	Enolase
202	133
		WP_012419893.1	Endonuclease IV
		WP_012419894.1	Alpha-L-fucosidase
		WP_012419895.1	hypothetical protein
203	280
		WP_081429115.1	Predicted membrane metal-binding protein
		WP_012419897.1	tRNA A37 methylthiotransferase MiaB
		WP_012419898.1	tRNA/tmRNA/rRNA uracil-C5-methylase, TrmA/RlmC/RlmD family
204	133
		WP_012419899.1	hypothetical protein
		WP_042447795.1	hypothetical protein
		WP_012419901.1	hypothetical protein
		WP_012419902.1	Bacterial nucleoid DNA-binding protein
		WP_012419903.1	hypothetical protein
205	110
		WP_012419904.1	hypothetical protein
		WP_012419905.1	hypothetical protein
		WP_081429116.1	hypothetical protein
		WP_012419907.1	Di- and tricarboxylate transporter
206	209
		WP_012419908.1	hypothetical protein
		WP_012419909.1	hypothetical protein
		WP_012419910.1	Anaerobic ribonucleoside-triphosphate reductase
		WP_012419911.1	hypothetical protein
207	252
		WP_012419912.1	Phosphoethanolamine transferase for periplasmic glucans (OPG), alkaline phosphatase superfamily
		WP_042447800.1	hypothetical protein
		WP_012419913.1	Rubrerythrin
		WP_052294443.1	hypothetical protein
208	261
		WP_012419915.1	Putative aminopeptidase FrvX
		WP_012419916.1	hypothetical protein
		WP_042447803.1	hypothetical protein
		WP_012419918.1	hypothetical protein
209	207
		WP_012419919.1	Large-conductance mechanosensitive channel
		WP_012419920.1	Acetylornithine/succinyldiaminopimelate/putrescine aminotransferase
		WP_012419921.1	hypothetical protein
		WP_012419922.1	Translation elongation factor P (EF-P)/translation initiation factor 5A (eIF-5A)
		WP_012419923.1	hypothetical protein
210	273
		WP_081429117.1	Cation transport ATPase
		WP_012419925.1	DNA repair ATPase RecN
		WP_087393522.1	Phosphoribosyl 1,2-cyclic phosphodiesterase
211	314
		WP_012419927.1	hypothetical protein
		WP_052294444.1	hypothetical protein
		WP_052294445.1	hypothetical protein
		WP_012419930.1	hypothetical protein
		WP_042447805.1	hypothetical protein
		WP_012419932.1	hypothetical protein
		WP_012419933.1	Pyruvate/2-oxoglutarate dehydrogenase complex, dihydrolipoamide acyltransferase (E2) component
212	143
		WP_012419934.1	hypothetical protein
		WP_012419935.1	hypothetical protein
		WP_042447808.1	hypothetical protein
		WP_012419936.1	DNA-binding transcriptional regulator, MerR family
		WP_012419937.1	Multidrug efflux pump subunit AcrA (membrane-fusion protein)
		WP_012419938.1	Multidrug efflux pump subunit AcrB
213	52
		WP_042447811.1	hypothetical protein
		WP_042447815.1	hypothetical protein
214	165
		WP_012419941.1	hypothetical protein
		WP_042447818.1	hypothetical protein
		WP_012419942.1	hypothetical protein
		WP_012419943.1	hypothetical protein
		WP_012419944.1	Uroporphyrinogen-III methylase (siroheme synthase)
215	304
		WP_052294446.1	hypothetical protein
		WP_012419946.1	DNA topoisomerase IA
		WP_012419947.1	hypothetical protein
		WP_012419948.1	hypothetical protein
216	217
		WP_042447821.1	hypothetical protein
		WP_012419950.1	hypothetical protein
		WP_012419951.1	Aconitase A
217	177
		WP_081429118.1	hypothetical protein
		WP_012419953.1	Peptide methionine sulfoxide reductase MsrB
		WP_012419954.1	hypothetical protein
		WP_012419955.1	hypothetical protein
218	206
		WP_012419956.1	RNA-splicing ligase RtcB, repairs tRNA damage
		WP_012419957.1	DNA-binding transcriptional regulator, LysR family
		WP_012419958.1	Predicted arabinose efflux permease, MFS family
		WP_012419959.1	hypothetical protein
219	20
		WP_081429119.1	hypothetical protein
		WP_012419961.1	hypothetical protein
		WP_081429120.1	Exoribonuclease R
		WP_042447832.1	hypothetical protein
		WP_012419964.1	Collagenase-like protease, PrtC family
220	186
		WP_012419965.1	Folylpolyglutamate synthase/Dihydropteroate synthase
		WP_012419966.1	hypothetical protein
		WP_012419967.1	Predicted dehydrogenase
221	311
		WP_012419968.1	Superfamily II DNA or RNA helicase, SNF2 family
		WP_012419969.1	2',3'-cyclic-nucleotide 2'-phosphodiesterase/5'- or 3'-nucleotidase, 5'-nucleotidase family
222	166
		WP_051729401.1	Rare lipoprotein A, peptidoglycan hydrolase digesting "naked" glycans, contains C-terminal SPOR domain
		WP_012419971.1	NAD kinase
		WP_012419972.1	Ribosomal protein L24
		WP_012419973.1	Ribosomal protein L5
		WP_012419974.1	Ribosomal protein S8
		WP_012419975.1	Ribosomal protein L6P/L9E
		WP_012419976.1	Ribosomal protein L18
		WP_031930630.1	Ribosomal protein S5
		WP_012419978.1	Ribosomal protein L15
223	118
		WP_012419980.1	Preprotein translocase subunit SecY
		WP_012419981.1	Adenylate kinase or related kinase
		WP_012419982.1	Methionine aminopeptidase
		WP_012419983.1	hypothetical protein
		WP_087393493.1	hypothetical protein
224	240
		WP_012419985.1	Polyphosphate kinase
		WP_012419986.1	Lipopolysaccharide biosynthesis protein, LPS:glycosyltransferase
		WP_012419987.1	hypothetical protein
225	413
		WP_052294449.1	Glycosyltransferase involved in cell wall bisynthesis
		WP_081429121.1	hypothetical protein
		WP_081429122.1	Glycosyltransferase involved in cell wall bisynthesis
		WP_042447839.1	Glycosyltransferase involved in cell wall bisynthesis
226	303
		WP_042447842.1	hypothetical protein
		WP_012419992.1	Glycosyltransferase involved in cell wall bisynthesis
		WP_052294450.1	Putative intracellular protease/amidase
		WP_012419994.1	Pyruvate/2-oxoglutarate dehydrogenase complex, dihydrolipoamide acyltransferase (E2) component
		WP_012419995.1	N-acetylglucosamine-6-phosphate deacetylase
227	255
		WP_012419996.1	Peptidyl-prolyl cis-trans isomerase (rotamase) - cyclophilin family
		WP_012419997.1	hypothetical protein
		WP_012419998.1	Carbon starvation protein CstA
		WP_012419999.1	hypothetical protein
		WP_081429123.1	Arylsulfatase A or related enzyme
228	104
		WP_031930648.1	Ribosome-binding factor A
		WP_012420003.1	Translation initiation factor IF-2, a GTPase
229	144
		WP_012420004.1	Transcription antitermination factor NusA, contains S1 and KH domains
		WP_012420005.1	Exonuclease III
		WP_012420006.1	Inosine/xanthosine triphosphate pyrophosphatase, all-alpha NTP-PPase family
230	245
		WP_042448851.1	hypothetical protein
		WP_042448853.1	hypothetical protein
		WP_081429124.1	hypothetical protein
		WP_012420010.1	ABC-type multidrug transport system, ATPase component
231	179
		WP_031930653.1	hypothetical protein
		WP_012420012.1	hypothetical protein
		WP_012420013.1	hypothetical protein
		WP_012420014.1	RNA recognition motif (RRM) domain
232	323
		WP_081429125.1	Sugar transferase involved in LPS biosynthesis (colanic, teichoic acid)
		WP_081429126.1	Galactokinase
		WP_012420017.1	Uncharacterized membrane permease YidK, sodium:solute symporter family
233	202
		WP_012420018.1	Superfamily I DNA or RNA helicase
		WP_012420019.1	Methionyl-tRNA formyltransferase
		WP_012420020.1	hypothetical protein
		WP_012420021.1	Pantothenate kinase type III
234	141
		WP_012420022.1	Acyl carrier protein
		WP_012420023.1	hypothetical protein
		WP_012420024.1	hypothetical protein
		WP_012420025.1	D-Tyr-tRNAtyr deacylase
		WP_042447845.1	hypothetical protein
		WP_042447848.1	hypothetical protein
		WP_042447850.1	hypothetical protein
		WP_012420026.1	Uncharacterized conserved protein RhaS, contains 28 RHS repeats
235	8
		WP_012420027.1	Uncharacterized conserved protein RhaS, contains 28 RHS repeats
236	122
		WP_012420028.1	hypothetical protein
		WP_012420029.1	Succinate dehydrogenase/fumarate reductase, flavoprotein subunit
237	203
		WP_012420030.1	hypothetical protein
		WP_042447854.1	hypothetical protein
		WP_051729438.1	hypothetical protein
		WP_012420032.1	hypothetical protein
		WP_042447856.1	hypothetical protein
		WP_012420034.1	hypothetical protein
		WP_042447858.1	hypothetical protein
		34174797	hypothetical protein
238	222
		WP_012420036.1	Formylglycine-generating enzyme, required for sulfatase activity, contains SUMF1/FGE domain
		WP_012420037.1	NAD(P)-dependent dehydrogenase, short-chain alcohol dehydrogenase family
		WP_012420038.1	hypothetical protein
		WP_012420039.1	ATPase components of ABC transporters with duplicated ATPase domains
		WP_012420040.1	hypothetical protein
239	151
		WP_012420042.1	Ribosome-associated translation inhibitor RaiA
		WP_081429127.1	hypothetical protein
		WP_012420043.1	NAD(P)-dependent dehydrogenase, short-chain alcohol dehydrogenase family
		34174433	hypothetical protein
240	72
		WP_081429287.1	Fermentation-respiration switch protein FrsA, has esterase activity, DUF1100 family
		34175842	hypothetical protein
		34175744	hypothetical protein
		WP_012420048.1	AraC-type DNA-binding domain and AraC-containing proteins
241	367
		WP_012420049.1	Alpha-glucosidase, glycosyl hydrolase family GH31
		WP_052294452.1	Ferredoxin
242	334
		WP_012420051.1	hypothetical protein
		WP_012420052.1	hypothetical protein
		WP_012420053.1	hypothetical protein
		WP_012420054.1	hypothetical protein
		WP_012420055.1	hypothetical protein
		WP_012420056.1	hypothetical protein
		WP_012420057.1	hypothetical protein
		WP_012420058.1	Pimeloyl-ACP methyl ester carboxylesterase
243	118
		WP_012420059.1	Small neutral amino acid transporter SnatA, MarC family
		WP_012420060.1	hypothetical protein
		WP_012420061.1	hypothetical protein
		WP_012420062.1	hypothetical protein
		WP_012420063.1	Lysophospholipase L1 or related esterase
244	212
		WP_012420064.1	hypothetical protein
		WP_042447867.1	hypothetical protein
		WP_012420066.1	hypothetical protein
		WP_012420067.1	Peptidyl-prolyl cis-trans isomerase (rotamase) - cyclophilin family
		WP_012420068.1	ATPase components of ABC transporters with duplicated ATPase domains
245	187
		WP_042447869.1	hypothetical protein
		WP_012420070.1	Permease of the drug/metabolite transporter (DMT) superfamily
		WP_012420071.1	hypothetical protein
		WP_012420072.1	Cysteinyl-tRNA synthetase
		WP_052294453.1	hypothetical protein
246	310
		WP_012420074.1	Arylsulfatase A or related enzyme
		WP_081429130.1	hypothetical protein
		WP_012420077.1	Translation elongation factor EF-4, membrane-bound GTPase
247	125
		WP_012420078.1	hypothetical protein
		WP_012420080.1	hypothetical protein
248	167
		WP_012420081.1	DNA-directed RNA polymerase, beta' subunit/160 kD subunit
249	176
		WP_012420082.1	DNA-directed RNA polymerase, beta subunit/140 kD subunit
250	199
		WP_012420083.1	Ribosomal protein L7/L12
		WP_012420084.1	Ribosomal protein L10
		WP_012420085.1	Ribosomal protein L1
		WP_012420086.1	Ribosomal protein L11
		WP_012420087.1	Transcription antitermination factor NusG
		WP_012420088.1	Preprotein translocase subunit SecE
		WP_012420089.1	Translation elongation factor EF-Tu, a GTPase
251	278
		WP_012420090.1	tRNA A37 threonylcarbamoyltransferase TsaD
		WP_012420091.1	ATP-dependent protease Clp, ATPase subunit
		WP_012420092.1	ATP-dependent protease ClpP, protease subunit
		WP_042447874.1	FKBP-type peptidyl-prolyl cis-trans isomerase (trigger factor)
252	267
		WP_081429132.1	Outer membrane protein assembly factor BamA
		WP_012420095.1	hypothetical protein
		WP_012420096.1	5,10-methylenetetrahydrofolate reductase
253	301
		WP_012420097.1	hypothetical protein
		WP_012420098.1	hypothetical protein
		WP_081429134.1	DNA-binding transcriptional regulator, AcrR family
		WP_012420100.1	Cu/Ag efflux pump CusA
254	412
		WP_012420101.1	Multidrug efflux pump subunit AcrA (membrane-fusion protein)
		WP_042447879.1	Outer membrane protein TolC
		WP_042447882.1	hypothetical protein
		WP_012420104.1	Ankyrin repeat
255	289
		WP_012420105.1	hypothetical protein
		WP_042447885.1	hypothetical protein
		WP_042447888.1	hypothetical protein
		WP_012420107.1	hypothetical protein
		WP_012420108.1	hypothetical protein
		WP_012420109.1	S-adenosylmethionine synthetase
256	191
		WP_012420110.1	S-adenosylhomocysteine hydrolase
		WP_012420111.1	Glycosyltransferase involved in cell wall bisynthesis
		WP_031930730.1	hypothetical protein
		WP_012420112.1	hypothetical protein
		WP_012420113.1	hypothetical protein
257	284
		WP_042447893.1	hypothetical protein
		WP_012420115.1	Arylsulfatase A or related enzyme
		WP_012420116.1	Superfamily II DNA helicase RecQ
258	393
		WP_012420117.1	Glycosyltransferase involved in cell wall bisynthesis
		WP_012420118.1	Glycosyltransferase involved in cell wall bisynthesis
		WP_012420119.1	hypothetical protein
		WP_012420120.1	Aspartate oxidase
259	196
		WP_012420121.1	tRNA G18 (ribose-2'-O)-methylase SpoU
		WP_012420122.1	hypothetical protein
		WP_031930740.1	hypothetical protein
		WP_012420123.1	Mn-dependent transcriptional regulator, DtxR family
		WP_012420124.1	Cation transport ATPase
260	259
		WP_031930743.1	hypothetical protein
		WP_042447906.1	hypothetical protein
		WP_012420126.1	hypothetical protein
		WP_012420127.1	hypothetical protein
		WP_012420129.1	Fe2+ transport system protein B
261	314
		WP_012420130.1	Fe2+ transport system protein FeoA
		WP_012420131.1	hypothetical protein
		WP_012420132.1	Cytochrome c peroxidase
		WP_012420133.1	Lipoate synthase
		WP_012420134.1	tRNA(Arg) A34 adenosine deaminase TadA
262	332
		WP_012420135.1	Sugar kinase of the NBD/HSP70 family, may contain an N-terminal HTH domain
		WP_012420136.1	Cation transport ATPase
		WP_012420137.1	hypothetical protein
		WP_012420138.1	Dephospho-CoA kinase
263	243
		WP_012420139.1	hypothetical protein
		WP_012420140.1	hypothetical protein
		WP_012420141.1	hypothetical protein
264	382
		WP_081429135.1	hypothetical protein
		WP_012420143.1	hypothetical protein
		WP_012420144.1	Putative aminopeptidase FrvX
		WP_012420145.1	Prolipoprotein diacylglyceryltransferase
265	213
		WP_012420146.1	hypothetical protein
		WP_012420147.1	Xaa-Pro aminopeptidase
		WP_012420148.1	ATP phosphoribosyltransferase
		WP_012420149.1	hypothetical protein
		WP_042447913.1	hypothetical protein
		WP_042447916.1	hypothetical protein
		WP_012420150.1	Signal transduction histidine kinase
266	213
		WP_012420151.1	DNA-binding response regulator, OmpR family, contains REC and winged-helix (wHTH) domain
		WP_012420152.1	Dihydroxyacid dehydratase/phosphogluconate dehydratase
		WP_012420155.1	hypothetical protein
267	66
		WP_012420156.1	hypothetical protein
		WP_012420157.1	Uracil-DNA glycosylase
268	341
		WP_012420158.1	hypothetical protein
		WP_012420159.1	hypothetical protein
		WP_012420160.1	hypothetical protein
269	290
		WP_012420161.1	hypothetical protein
		WP_012420162.1	hypothetical protein
		WP_052294455.1	Anti-anti-sigma regulatory factor (antagonist of anti-sigma factor)
		WP_012420164.1	hypothetical protein
270	165
		WP_012420165.1	hypothetical protein
		WP_012420166.1	UDP-glucose 4-epimerase
		WP_012420167.1	16S rRNA A1518 and A1519 N6-dimethyltransferase RsmA/KsgA/DIM1 (may also have DNA glycosylase/AP lyase activity)
271	341
		WP_012420168.1	hypothetical protein
		WP_012420169.1	hypothetical protein
		34757435	hypothetical protein
		WP_012420172.1	Na+-driven multidrug efflux pump
		WP_042447922.1	Trk-type K+ transport system, membrane component
272	159
		WP_012420174.1	hypothetical protein
		WP_012420175.1	hypothetical protein
		WP_012420176.1	hypothetical protein
		WP_042447926.1	hypothetical protein
		WP_012420178.1	hypothetical protein
273	111
		WP_042447930.1	hypothetical protein
		WP_012420180.1	hypothetical protein
		WP_012420181.1	Glycosyltransferase involved in cell wall bisynthesis
		WP_012420182.1	hypothetical protein
		WP_012420183.1	hypothetical protein
274	53
		WP_012420184.1	Uncharacterized conserved protein RhaS, contains 28 RHS repeats
275	106
		WP_081429136.1	Uncharacterized conserved protein RhaS, contains 28 RHS repeats
		WP_042447933.1	hypothetical protein
		WP_012420187.1	hypothetical protein
276	111
		WP_012420189.1	hypothetical protein
		WP_042447936.1	hypothetical protein
		WP_081429137.1	hypothetical protein
		WP_022196803.1	K+-transporting ATPase, A chain
277	33
		WP_012420192.1	hypothetical protein
		WP_012420193.1	K+-transporting ATPase, c chain
		WP_012420194.1	hypothetical protein
278	72
		WP_042447939.1	hypothetical protein
		WP_012420195.1	Formylglycine-generating enzyme, required for sulfatase activity, contains SUMF1/FGE domain
		WP_042447942.1	hypothetical protein
		WP_012420197.1	Glyoxylase or a related metal-dependent hydrolase, beta-lactamase superfamily II
		WP_012420198.1	DNA-directed RNA polymerase specialized sigma subunit, sigma24 family
		WP_012420199.1	Serine/threonine protein kinase
279	130
		WP_012420200.1	Predicted oxidoreductase (related to aryl-alcohol dehydrogenase)
		WP_052294456.1	DNA-binding transcriptional regulator, MerR family
		WP_031930805.1	hypothetical protein
		WP_012420202.1	hypothetical protein
		WP_042447945.1	hypothetical protein
280	64
		WP_012420204.1	hypothetical protein
		WP_012420205.1	hypothetical protein
281	72
		WP_052294457.1	hypothetical protein
		WP_012420207.1	hypothetical protein
		WP_081429138.1	ABC-type multidrug transport system, ATPase component
		WP_012420209.1	hypothetical protein
282	101
		WP_012420210.1	MoxR-like ATPase
		WP_012420211.1	hypothetical protein
		WP_012420212.1	hypothetical protein
		WP_012420213.1	hypothetical protein
		WP_012420214.1	hypothetical protein
283	297
		WP_012420215.1	hypothetical protein
		WP_052294458.1	hypothetical protein
		WP_012420217.1	hypothetical protein
		WP_042447948.1	hypothetical protein
		WP_012420218.1	Ketol-acid reductoisomerase
		WP_081429139.1	hypothetical protein
		WP_012420220.1	DNA-binding transcriptional regulator, FadR family
284	144
		WP_042447951.1	hypothetical protein
		WP_012420222.1	Arylsulfatase A or related enzyme
		WP_012420223.1	hypothetical protein
		WP_012420224.1	Enolase
285	233
		WP_031930826.1	Aspartate/methionine/tyrosine aminotransferase
		WP_081429289.1	Thiamine biosynthesis lipoprotein ApbE
		WP_081429141.1	hypothetical protein
286	64
		WP_012420228.1	hypothetical protein
		WP_012420229.1	hypothetical protein
		WP_042447954.1	hypothetical protein
		WP_012420230.1	NADPH:quinone reductase or related Zn-dependent oxidoreductase
		WP_012420231.1	RNase H-fold protein, predicted Holliday junction resolvase in Firmicutes and mycoplasms, involved in anti-termination at Rho-dependent terminators
		WP_012420232.1	Mannose-1-phosphate guanylyltransferase
		WP_012420233.1	Undecaprenyl pyrophosphate synthase
		WP_012420234.1	hypothetical protein
287	185
		WP_012420235.1	hypothetical protein
		WP_031930834.1	hypothetical protein
		WP_012420237.1	Rad3-related DNA helicase
288	286
		WP_012420238.1	Energy-coupling factor transporter ATP-binding protein EcfA2
		WP_012420239.1	Energy-coupling factor transporter transmembrane protein EcfT
		WP_012420240.1	ABC-type Co2+ transport system, permease component
		WP_012420241.1	hypothetical protein
		WP_012420242.1	hypothetical protein
		WP_012420243.1	Acetylglutamate kinase
		WP_012420244.1	Mg2+ and Co2+ transporter CorA
289	237
		WP_012420245.1	Ribosomal protein L9
		WP_012420246.1	AICAR transformylase/IMP cyclohydrolase PurH
		WP_012420247.1	hypothetical protein
		WP_012420248.1	Phosphopantetheinyl transferase (holo-ACP synthase)
		WP_012420249.1	hypothetical protein
290	244
		WP_012420250.1	Phosphoenolpyruvate carboxykinase, GTP-dependent
		WP_012420251.1	hypothetical protein
		WP_012420252.1	RecG-like helicase
291	383
		WP_012420253.1	hypothetical protein
		WP_012420254.1	Fe-S-cluster-containing dehydrogenase component
		WP_012420255.1	hypothetical protein
292	224
		WP_012420256.1	Predicted dehydrogenase
		WP_042447972.1	hypothetical protein
		WP_012420258.1	3-dehydroquinate synthetase
		WP_012420259.1	hypothetical protein
		WP_042447530.1	hypothetical protein
293	0
		WP_012420260.1	hypothetical protein
294	336
		WP_081429143.1	hypothetical protein
295	343
		WP_012420263.1	hypothetical protein
		WP_042447978.1	hypothetical protein
		WP_012420265.1	Inorganic pyrophosphatase/exopolyphosphatase
		WP_042447981.1	hypothetical protein
296	330
		WP_012420267.1	Conserved DNA-binding protein YbaB (function unknown)
		WP_012420268.1	DNA polymerase III, gamma/tau subunits
		WP_031930861.1	hypothetical protein
		WP_031930862.1	hypothetical protein
297	344
		WP_012420271.1	DNA repair protein RadC, contains a helix-hairpin-helix DNA-binding motif
		WP_012420272.1	NAD(P)H-hydrate repair enzyme Nnr, NAD(P)H-hydrate dehydratase domain
		WP_031930865.1	Translation initiation factor IF-1
		WP_012420274.1	Ribosomal protein L13
		WP_012420275.1	Ribosomal protein S9
		WP_012420276.1	hypothetical protein
		WP_012420277.1	Excinuclease UvrABC, nuclease subunit
298	248
		WP_012420278.1	Biopolymer transport protein ExbB/TolQ
		WP_012420279.1	Biopolymer transport protein ExbD
		WP_031930870.1	hypothetical protein
299	320
		WP_012420281.1	Membrane carboxypeptidase (penicillin-binding protein)
		WP_012420282.1	Archaeal fructose-1,6-bisphosphatase or related enzyme of inositol monophosphatase family
		WP_012420283.1	2C-methyl-D-erythritol 2,4-cyclodiphosphate synthase
		WP_012420284.1	hypothetical protein
		WP_012420285.1	hypothetical protein
300	328
		WP_012420286.1	hypothetical protein
		WP_012420287.1	hypothetical protein
		WP_012420288.1	Nucleoside-diphosphate-sugar epimerase
		WP_012420289.1	GDP-D-mannose dehydratase
301	245
		WP_012420290.1	Carbamoylphosphate synthase small subunit
		WP_012420291.1	Carbamoylphosphate synthase large subunit
302	112
		WP_042448979.1	hypothetical protein
		WP_042447992.1	hypothetical protein
		WP_012420293.1	Glutamate synthase domain 2
303	256
		WP_042447995.1	hypothetical protein
		WP_012420294.1	Membrane protein insertase Oxa1/YidC/SpoIIIJ, required for the localization of integral membrane proteins
		WP_012420295.1	Membrane-anchored protein YidD, putatitve component of membrane protein insertase Oxa1/YidC/SpoIIIJ
304	242
		WP_081429145.1	RNase P protein component
		WP_012420297.1	Ribosomal protein L34
		WP_012420298.1	hypothetical protein
		WP_081429147.1	hypothetical protein
		WP_081429150.1	Lysophospholipase L1 or related esterase
305	186
		WP_081429152.1	hypothetical protein
		WP_012420301.1	hypothetical protein
		WP_012420302.1	Pyridoxine/pyridoxamine 5'-phosphate oxidase
		WP_012420303.1	Nicotinate-nucleotide pyrophosphorylase
		WP_012420304.1	Geranylgeranyl pyrophosphate synthase
306	227
		WP_012420305.1	Aspartate-semialdehyde dehydrogenase
		WP_081429154.1	hypothetical protein
		WP_042447997.1	hypothetical protein
		WP_012420307.1	hypothetical protein
		WP_012420308.1	L-serine deaminase
307	200
		WP_012420309.1	Thioredoxin reductase
		WP_012420310.1	hypothetical protein
		WP_052294462.1	hypothetical protein
		WP_012420312.1	hypothetical protein
		WP_042447999.1	hypothetical protein
308	193
		WP_012420314.1	hypothetical protein
		WP_012420315.1	hypothetical protein
		WP_012420316.1	hypothetical protein
		WP_012420317.1	hypothetical protein
		WP_012420318.1	Kef-type K+ transport system, membrane component KefB
309	365
		WP_012420319.1	Predicted phosphohydrolase, MPP superfamily
		WP_012420320.1	Leucyl aminopeptidase (aminopeptidase T)
		WP_012420321.1	Folate-dependent phosphoribosylglycinamide formyltransferase PurN
		WP_012420322.1	FKBP-type peptidyl-prolyl cis-trans isomerase
310	165
		WP_081429156.1	hypothetical protein
311	313
		WP_012420324.1	hypothetical protein
		WP_012420325.1	DNA gyrase/topoisomerase IV, subunit B
312	129
		WP_012420326.1	DNA gyrase/topoisomerase IV, subunit A
313	246
		WP_012420327.1	hypothetical protein
		WP_012420328.1	Collagenase-like protease, PrtC family
		34174020	hypothetical protein
		WP_052294463.1	Formylglycine-generating enzyme, required for sulfatase activity, contains SUMF1/FGE domain
314	90
		WP_012420330.1	DNA-binding beta-propeller fold protein YncE
		WP_012420331.1	Enamine deaminase RidA, house cleaning of reactive enamine intermediates, YjgF/YER057c/UK114 family
		WP_012420332.1	hypothetical protein
		WP_012420333.1	Sulfite reductase, beta subunit (hemoprotein)
315	0
		WP_012420334.1	ABC-type nitrate/sulfonate/bicarbonate transport system, permease component
		WP_012420335.1	ABC-type nitrate/sulfonate/bicarbonate transport system, ATPase component
		WP_012420336.1	ABC-type nitrate/sulfonate/bicarbonate transport system, periplasmic component
		WP_012420337.1	Sulfate adenylyltransferase subunit 1, EFTu-like GTPase family
316	160
		WP_012420338.1	3'-phosphoadenosine 5'-phosphosulfate sulfotransferase (PAPS reductase)/FAD synthetase or related enzyme
		WP_012420339.1	3'-phosphoadenosine 5'-phosphosulfate sulfotransferase (PAPS reductase)/FAD synthetase or related enzyme
		WP_012420340.1	Cysteine synthase
		WP_012420341.1	Phosphate uptake regulator
		WP_012420342.1	ABC-type phosphate transport system, ATPase component
317	112
		WP_012420343.1	ABC-type phosphate transport system, permease component
		WP_012420344.1	hypothetical protein
		WP_012420345.1	ABC-type phosphate transport system, periplasmic component
318	212
		WP_012420346.1	ABC-type phosphate transport system, ATPase component
		WP_042448007.1	Phosphate uptake regulator
		WP_012420348.1	Galactose mutarotase or related enzyme
		WP_012420349.1	hypothetical protein
		WP_012420350.1	hypothetical protein
		WP_012420351.1	Predicted Zn-dependent peptidase
319	242
		WP_042448008.1	hypothetical protein
		WP_012420353.1	DNA repair photolyase
		WP_012420354.1	hypothetical protein
		WP_012420355.1	DNA-binding transcriptional regulator, MarR family
320	171
		WP_042448011.1	hypothetical protein
		WP_012420356.1	hypothetical protein
		WP_012420357.1	Ribosome recycling factor
		WP_012420358.1	Uridylate kinase
		WP_012420359.1	Small-conductance mechanosensitive channel
		WP_012420360.1	Alkyl hydroperoxide reductase subunit AhpC (peroxiredoxin)
		WP_052294464.1	Na+-dependent transporter, SNF family
321	324
		WP_012420362.1	hypothetical protein
		WP_042448013.1	hypothetical protein
		WP_012420364.1	Recombinational DNA repair protein RecR
		WP_012420365.1	hypothetical protein
		WP_012420366.1	3-oxoacyl-(acyl-carrier-protein) synthase
322	312
		WP_012420368.1	hypothetical protein
		WP_012420369.1	Nucleotidyltransferase/DNA polymerase involved in DNA repair
		WP_012420370.1	hypothetical protein
323	118
		WP_012420372.1	hypothetical protein
		WP_012420373.1	hypothetical protein
		WP_012420374.1	hypothetical protein
		WP_012420375.1	hypothetical protein
		WP_012420376.1	hypothetical protein
		WP_012420377.1	hypothetical protein
324	27
		WP_012420378.1	hypothetical protein
		WP_042448016.1	hypothetical protein
		WP_012420380.1	hypothetical protein
		WP_012420381.1	hypothetical protein
		WP_012420382.1	hypothetical protein
		WP_012420383.1	hypothetical protein
		WP_012420384.1	hypothetical protein
		WP_012420385.1	hypothetical protein
325	43
		WP_012420387.1	hypothetical protein
		WP_012420388.1	hypothetical protein
		WP_012420389.1	hypothetical protein
		WP_012420390.1	hypothetical protein
326	40
		WP_012420391.1	hypothetical protein
		WP_012420392.1	hypothetical protein
		WP_012420393.1	hypothetical protein
		WP_012420394.1	hypothetical protein
		WP_012420395.1	hypothetical protein
327	27
		WP_012420396.1	hypothetical protein
		WP_042448024.1	hypothetical protein
		WP_012420398.1	hypothetical protein
		WP_012420399.1	hypothetical protein
		WP_012420400.1	hypothetical protein
		WP_012420401.1	hypothetical protein
		WP_012420402.1	hypothetical protein
		WP_012420404.1	hypothetical protein
328	25
		WP_012420406.1	Prophage antirepressor
		WP_042448029.1	hypothetical protein
		WP_042448032.1	hypothetical protein
		WP_042448035.1	hypothetical protein
		WP_012420409.1	hypothetical protein
		WP_042448039.1	hypothetical protein
		WP_042448042.1	hypothetical protein
		WP_012420412.1	hypothetical protein
		WP_012420413.1	hypothetical protein
		WP_012420414.1	hypothetical protein
329	47
		WP_012420415.1	hypothetical protein
		WP_012420416.1	Replicative DNA helicase
		WP_012420417.1	Integrase
		WP_012420418.1	ABC-type multidrug transport system, permease component
330	258
		WP_012420419.1	ABC-type multidrug transport system, permease component
		WP_012420420.1	ABC-type multidrug transport system, ATPase component
		WP_012420421.1	Multidrug resistance efflux pump
		WP_012420422.1	Alanyl-tRNA synthetase
331	195
		WP_012420423.1	Phosphatidylserine synthase
		WP_012420424.1	hypothetical protein
		WP_012420425.1	Dihydropteroate synthase
		WP_012420426.1	hypothetical protein
332	281
		WP_012420427.1	hypothetical protein
		WP_012420428.1	NAD(P)-dependent dehydrogenase, short-chain alcohol dehydrogenase family
		WP_042448047.1	hypothetical protein
333	314
		WP_012420429.1	hypothetical protein
		WP_012420430.1	hypothetical protein
		WP_042448050.1	hypothetical protein
		WP_012420432.1	7-keto-8-aminopelargonate synthetase or related enzyme
334	236
		WP_012420433.1	hypothetical protein
		WP_042448053.1	hypothetical protein
		WP_042448055.1	hypothetical protein
		WP_042448057.1	hypothetical protein
		WP_042448059.1	hypothetical protein
		WP_012420435.1	Aspartyl-tRNA synthetase
		WP_012420436.1	Histidyl-tRNA synthetase
335	246
		WP_012420437.1	Ni2+-binding GTPase involved in regulation of expression and maturation of urease and hydrogenase
		WP_012420438.1	Hydrogenase maturation factor HypF (carbamoyltransferase)
		WP_012420439.1	hypothetical protein
		WP_012420440.1	Hydrogenase maturation factor
336	169
		WP_012420441.1	Hydrogenase maturation factor
		WP_012420442.1	TPR repeat
		WP_042448065.1	hypothetical protein
		WP_042448067.1	hypothetical protein
		34174130	hypothetical protein
337	157
		WP_012420444.1	Molecular chaperone DnaK (HSP70)
		WP_012420445.1	Co-chaperonin GroES (HSP10)
		WP_042448069.1	Chaperonin GroEL (HSP60 family)
338	321
		WP_012420447.1	hypothetical protein
		WP_012420448.1	hypothetical protein
		WP_012420449.1	hypothetical protein
		WP_012420450.1	hypothetical protein
339	183
		WP_012420451.1	Chromosome partitioning ATPase, Mrp family, contains Fe-S cluster
		WP_012420452.1	hypothetical protein
		WP_012420453.1	hypothetical protein
		WP_042449043.1	Holliday junction resolvasome RuvABC DNA-binding subunit
340	213
		WP_012420455.1	Glyceraldehyde-3-phosphate dehydrogenase/erythrose-4-phosphate dehydrogenase
		WP_012420456.1	3-phosphoglycerate kinase
		WP_042448072.1	hypothetical protein
		WP_042448074.1	hypothetical protein
		WP_081429158.1	hypothetical protein
341	348
		WP_042448079.1	hypothetical protein
		WP_012420459.1	Serine/threonine protein kinase
		WP_081429160.1	hypothetical protein
		WP_052294467.1	hypothetical protein
342	270
		WP_081429162.1	hypothetical protein
		WP_012420461.1	Predicted arabinose efflux permease, MFS family
343	346
		WP_012420462.1	hypothetical protein
		WP_012420463.1	hypothetical protein
		WP_012420464.1	Histidinol phosphatase or related hydrolase of the PHP family
		WP_012420465.1	Phosphotransacetylase
344	229
		WP_012420466.1	tRNA(Ile)-lysidine synthase TilS/MesJ
		WP_035196558.1	Ribosomal protein L31
		WP_012420468.1	hypothetical protein
		WP_012420469.1	hypothetical protein
		WP_012420470.1	hypothetical protein
		WP_042448085.1	hypothetical protein
345	320
		WP_012420472.1	UDP-glucose 6-dehydrogenase
		WP_012420473.1	Malate/lactate dehydrogenase
		WP_012420474.1	hypothetical protein
346	350
		WP_012420475.1	hypothetical protein
		WP_012420476.1	LPS assembly outer membrane protein LptD (organic solvent tolerance protein OstA)
347	342
		WP_042448089.1	hypothetical protein
		WP_012420477.1	Nitroreductase
		WP_012420478.1	Pseudouridylate synthase, 23S rRNA- or tRNA-specific
		WP_012420479.1	16S rRNA U516 pseudouridylate synthase RsuA and related 23S rRNA U2605, pseudouridylate synthases
		WP_012420480.1	hypothetical protein
		WP_042448092.1	hypothetical protein
		WP_012420481.1	hypothetical protein
348	63
		WP_012420482.1	ABC-type polar amino acid transport system, ATPase component
		WP_081429164.1	ABC-type amino acid transport system, permease component
		WP_012420484.1	N-acetyl-gamma-glutamylphosphate reductase
		WP_012420485.1	hypothetical protein
349	80
		WP_012420486.1	Fe-S-cluster containining protein
		WP_052294468.1	TPR repeat
		WP_012420488.1	hypothetical protein
		WP_012420489.1	Excinuclease UvrABC ATPase subunit
350	352
		WP_081429166.1	hypothetical protein
		WP_081429291.1	Cytoskeletal protein CcmA, bactofilin family
		WP_042448100.1	hypothetical protein
		WP_042448103.1	hypothetical protein
		WP_012420494.1	hypothetical protein
		WP_012420495.1	hypothetical protein
351	201
		WP_012420496.1	Molecular chaperone GrpE (heat shock protein)
		WP_012420497.1	DnaJ-class molecular chaperone with C-terminal Zn finger domain
		WP_012420498.1	16S rRNA U1498 N3-methylase RsmE
		WP_012420499.1	Phosphoglycolate phosphatase, HAD superfamily
		WP_042448110.1	hypothetical protein
352	251
		WP_012420501.1	Phytoene/squalene synthetase
		WP_012420502.1	Signal peptidase I
		WP_012420503.1	FAD/FMN-containing dehydrogenase
		WP_012420504.1	hypothetical protein
		WP_012420505.1	hypothetical protein
353	296
		WP_012420506.1	hypothetical protein
		WP_042448118.1	hypothetical protein
		WP_012420508.1	Phosphoribosylpyrophosphate synthetase
		WP_012420509.1	Ribosomal protein L25 (general stress protein Ctc)
		WP_012420510.1	hypothetical protein
354	183
		WP_031931029.1	hypothetical protein
		WP_012420511.1	Imidazoleglycerol phosphate dehydratase HisB
		WP_012420512.1	Imidazoleglycerol phosphate synthase glutamine amidotransferase subunit HisH
		WP_012420513.1	hypothetical protein
		WP_012420514.1	hypothetical protein
		WP_012420515.1	hypothetical protein
		WP_012420516.1	hypothetical protein
355	390
		WP_012420517.1	D-alanyl-D-alanine carboxypeptidase
		WP_012420518.1	6-phosphofructokinase
		WP_012420519.1	Uncharacterized membrane protein YhaH, DUF805 family
		WP_012420520.1	Zinc transporter ZupT
		WP_081429168.1	hypothetical protein
356	318
		WP_012420523.1	hypothetical protein
		WP_012420524.1	hypothetical protein
		WP_012420525.1	Uncharacterized conserved protein YicC, UPF0701 family
		WP_012420526.1	Guanylate kinase
357	268
		WP_012420527.1	Di- and tricarboxylate transporter
		WP_012420528.1	hypothetical protein
		WP_012420529.1	hypothetical protein
		WP_012420530.1	hypothetical protein
		WP_081429170.1	hypothetical protein
		WP_012420532.1	hypothetical protein
358	257
		WP_042448128.1	hypothetical protein
		WP_012420533.1	hypothetical protein
		WP_012420534.1	hypothetical protein
		WP_081429173.1	hypothetical protein
		WP_012420536.1	hypothetical protein
		WP_012420537.1	Peptidoglycan/xylan/chitin deacetylase, PgdA/CDA1 family
359	263
		WP_081429175.1	Preprotein translocase subunit SecD
		WP_022197508.1	hypothetical protein
360	244
		WP_012420539.1	Prepilin signal peptidase PulO (type II secretory pathway) or related peptidase
		WP_081429178.1	Predicted Rossmann fold nucleotide-binding protein
		WP_012420541.1	DNA-directed RNA polymerase, alpha subunit/40 kD subunit
		WP_012420542.1	Ribosomal protein L17
		WP_012420543.1	Malonyl CoA-acyl carrier protein transacylase
361	261
		WP_031931056.1	hypothetical protein
		WP_012420545.1	Beta-phosphoglucomutase or related phosphatase, HAD superfamily
		WP_042448133.1	Lipopolysaccharide export LptBFGC system, permease protein LptF
		WP_012420547.1	hypothetical protein
		WP_012420548.1	Outer membrane protein OmpA and related peptidoglycan-associated (lipo)proteins
362	304
		WP_042448135.1	hypothetical protein
		WP_094137877.1	hypothetical protein
		WP_012420551.1	Predicted arabinose efflux permease, MFS family
363	159
		WP_012420552.1	Serine phosphatase RsbU, regulator of sigma subunit
		WP_012420553.1	hypothetical protein
		WP_012420554.1	hypothetical protein
		WP_012420555.1	Superfamily II DNA or RNA helicase, SNF2 family
364	62
		WP_012420556.1	hypothetical protein
		WP_012420557.1	Adenine specific DNA methylase Mod
365	96
		WP_012420558.1	hypothetical protein
		WP_012420559.1	Type II secretory pathway, pseudopilin PulG
		WP_042448138.1	Type II secretory pathway, pseudopilin PulG
		WP_012420561.1	hypothetical protein
366	217
		WP_012420562.1	hypothetical protein
		WP_012420563.1	Predicted oxidoreductase (related to aryl-alcohol dehydrogenase)
		WP_042449078.1	hypothetical protein
367	29
		WP_042448141.1	hypothetical protein
		WP_012420566.1	hypothetical protein
		WP_042448143.1	hypothetical protein
		WP_012420567.1	Anthranilate/para-aminobenzoate synthases component I
		WP_012420568.1	Anthranilate phosphoribosyltransferase
368	84
		WP_012420569.1	hypothetical protein
		WP_012420570.1	Phosphoribosylanthranilate isomerase
		WP_012420571.1	Tryptophan synthase beta chain
		WP_012420572.1	Tryptophan synthase alpha chain
		WP_042448148.1	hypothetical protein
		WP_081429180.1	hypothetical protein
369	44
		WP_012420574.1	hypothetical protein
370	341
		WP_012420575.1	Homoserine acetyltransferase
371	121
		WP_065529996.1	Ribosomal protein L36
		WP_042448154.1	hypothetical protein
		WP_012420578.1	Pyruvate-formate lyase-activating enzyme
		WP_012420579.1	Pyruvate-formate lyase
372	112
		WP_012420580.1	Lysophospholipase L1 or related esterase
		WP_012420582.1	hypothetical protein
		WP_012420583.1	hypothetical protein
373	249
		WP_042448157.1	Ankyrin repeat
		WP_042448159.1	hypothetical protein
		WP_012420585.1	Hydroxymethylpyrimidine pyrophosphatase and other HAD family phosphatases
		WP_022197044.1	hypothetical protein
		WP_012420587.1	NADH:ubiquinone oxidoreductase subunit 3 (chain A)
		WP_087393264.1	hypothetical protein
374	207
		WP_012420589.1	hypothetical protein
		WP_012420590.1	hypothetical protein
		WP_012420591.1	Excinuclease UvrABC helicase subunit UvrB
		WP_012420592.1	Ribosomal protein L35
		WP_012420593.1	Ribosomal protein L20
375	168
		WP_012420594.1	Membrane-associated protease RseP, regulator of RpoE activity
		WP_042448168.1	hypothetical protein
		WP_012420596.1	hypothetical protein
376	98
		WP_012420597.1	hypothetical protein
		WP_012420598.1	hypothetical protein
377	95
		WP_052294471.1	hypothetical protein
[truncated: 792 more rows]
