# Supplementary material for: Comparative genomic and functional analysis of Akkermansia muciniphila and closely related species
Source: Genes Genomics. 2019 Aug 9;41(11):1253–64. doi: 10.1007/s13258-019-00855-1 (PMC6828834; doi:10.1007/s13258-019-00855-1)
Supplement: Supplementary file 2 — Supplementary material 2 (XLSX 12 kb) [file 13258_2019_855_MOESM2_ESM.xlsx]

## Sheet: Sheet1
Table S1 The dDDH values matrix of all genomes studied in this article.
Strains	1	2	3	4	5	6	7	8	9	10	11	12	13	14	15	16	17	18	19	20	21	22	23	24	25	26	27
CAG:154	100
CAG:344	56	100
UNK.MGS-1	76.6	48.7	100
54_46	82.5	51.4	81.8	100
Phil8	86.8	48.3	70.1	73.1	100
UBA3271	78.2	55	65.5	73.4	67.1	100
UBA7059	80.2	56.8	67.1	75.9	69.9	98.6	100
UBA7090	80.4	56.8	67.6	76	70	98.6	99.9	100
Urmite	84.8	57.3	71.2	78.2	73	78.3	81.3	81.7	100
KLE1797	33.8	45.4	31.1	32.9	32.5	35.2	36.3	36.3	35.4	100
KLE1798	34	45.6	31.3	33	32.7	35.4	36.5	36.5	35.6	100	100
KLE1605	34	45.7	31.3	33	32.7	35.5	36.6	36.6	35.6	100	100	100
YL44	84.5	57.2	72	80.5	72.8	80.6	81.6	82	91.8	34.7	34.9	34.9	100
An78	85.5	57	73.5	79.7	73.1	80.9	82	82.4	92.1	34.4	34.6	34.6	93.1	100
Pyt	12.9	13.2	13.1	13	12.9	12.9	12.9	12.9	13	13.2	13.2	13.2	13	13	100
Chimpanzee	87.4	57.8	73.9	81.2	75.1	81.3	84.3	84.6	93.5	34.3	34.5	34.5	92.8	96.5	12.9	100
Horse	87.8	58.6	72.5	82	72.7	82	84.9	85.2	93.9	34.6	34.7	34.7	93.3	97.2	12.9	99.5	100
Siamang	87.7	58.6	74.5	81.7	75.8	81.9	84.9	85.2	93.9	34.7	34.9	34.9	93.3	97.1	13	99.5	99.8	100
Mouse	84.9	57	71.9	81.1	73.5	81.1	82.4	82.6	91.9	34.6	34.8	34.8	100	93.2	13	93.2	93.6	93.6	100
Reindeer	88	58.5	74.4	81.8	75.7	82.1	85.1	85.3	94.1	34.8	35	35	93.4	97.2	13	99.6	99.8	99.8	93.8	100
Elephant	87.3	58.1	74	81.3	75.3	81.2	84.2	84.5	93.5	34.4	34.6	34.6	92.8	96.7	13	99.3	99.6	99.6	93.2	99.7	100
Pig	88.2	58.7	74	82	76.2	82.2	85.1	85.3	94.3	34.6	34.8	34.8	93.8	97.5	12.9	99.6	99.9	99.9	94.1	99.9	99.7	100
ATCC BAA-835	88.2	58.7	75.5	81.7	75.6	82	84.9	85.2	95	35	35.3	35.3	94.3	97.7	13	99.6	99.8	99.8	94.4	99.9	99.7	99.9	100
17716	12.5	12.5	12.5	12.5	12.5	12.5	12.5	12.5	12.6	12.5	12.5	12.5	12.5	12.5	12.5	12.5	12.5	12.5	12.5	12.5	12.5	12.5	12.6	100
18772	12.5	12.5	12.5	12.5	12.5	12.5	12.5	12.5	12.5	12.5	12.5	12.5	12.5	12.5	12.5	12.5	12.5	12.5	12.5	12.5	12.5	12.5	12.5	13.1	100
NM-5	12.5	12.5	12.5	12.5	12.5	12.5	12.5	12.5	12.5	12.5	12.5	12.5	12.5	12.5	12.5	12.5	12.5	12.5	12.5	12.5	12.5	12.5	12.5	12.5	12.5	100
4136	12.5	12.5	12.5	12.5	12.5	12.5	12.5	12.5	12.5	12.5	12.5	12.5	12.5	12.5	12.6	12.5	12.5	12.5	12.5	12.5	12.5	12.5	12.5	12.5	12.5	12.5	100
