# Supplementary material for: Comparative genomic and functional analysis of Akkermansia muciniphila and closely related species
Source: Genes Genomics. 2019 Aug 9;41(11):1253–64. doi: 10.1007/s13258-019-00855-1 (PMC6828834; doi:10.1007/s13258-019-00855-1)
Supplement: Supplementary file 3 — Supplementary material 3 (XLSX 13 kb) [file 13258_2019_855_MOESM3_ESM.xlsx]

## Sheet: Sheet1
Table S2. The distance matrix of all genomes studied in this article.
Strains	1	2	3	4	5	6	7	8	9	10	11	12	13	14	15	16	17	18	19	20	21	22	23	24	25	26	27
CAG:154	0
CAG:344	0.2651	0
UNK.MGS-1	0.1495	0.3169	0
54_46	0.1198	0.2964	0.1233	0
Phil8	0.0981	0.3196	0.1828	0.1674	0
UBA3271	0.1414	0.2714	0.2077	0.166	0.1993	0
UBA7059	0.1314	0.2601	0.1991	0.1532	0.1839	0.0227	0
UBA7090	0.1306	0.2599	0.1965	0.1522	0.1836	0.0234	0.0058	0
Urmite	0.1084	0.2565	0.1771	0.1415	0.1676	0.1409	0.1261	0.124	0
KLE1797	0.4611	0.3433	0.4967	0.4732	0.4777	0.4444	0.4313	0.4311	0.4424	0
KLE1798	0.4595	0.3413	0.4942	0.4716	0.4757	0.4423	0.4292	0.429	0.4401	0.0028	0
KLE1605	0.4591	0.3406	0.4942	0.4716	0.4754	0.4414	0.4283	0.4283	0.4394	0.0027	0.0016	0
YL44	0.1098	0.2572	0.1731	0.13	0.1687	0.1292	0.1241	0.1225	0.0708	0.4509	0.4482	0.4479	0
An78	0.1044	0.2584	0.1653	0.1339	0.1676	0.128	0.1225	0.1202	0.0692	0.4538	0.4516	0.4515	0.0633	0
Pyt	0.977	0.962	0.9692	0.9721	0.9785	0.9773	0.9773	0.9772	0.9731	0.962	0.962	0.962	0.9721	0.9745	0
Chimpanzee	0.0947	0.2536	0.163	0.1262	0.1572	0.1261	0.1105	0.109	0.0611	0.4551	0.4526	0.4527	0.0651	0.0414	0.9769	0
Horse	0.0926	0.2487	0.1705	0.1224	0.1695	0.1225	0.1076	0.1063	0.0585	0.452	0.4503	0.4498	0.0622	0.0358	0.9777	0.0122	0
Siamang	0.093	0.2487	0.1603	0.1239	0.1533	0.1229	0.1075	0.1059	0.0582	0.4506	0.4482	0.4481	0.0623	0.0363	0.973	0.0124	0.0075	0
Mouse	0.1078	0.2589	0.1738	0.1268	0.1654	0.1267	0.1205	0.1194	0.0705	0.4518	0.4497	0.4488	0.0002	0.063	0.9737	0.063	0.06	0.0601	0
Reindeer	0.0917	0.2493	0.1608	0.1231	0.1539	0.1219	0.1068	0.1054	0.0571	0.4487	0.447	0.4466	0.0614	0.0353	0.9732	0.0115	0.0064	0.0064	0.0593	0
Elephant	0.0952	0.2518	0.1625	0.1256	0.1561	0.1263	0.1111	0.1097	0.0612	0.4534	0.451	0.451	0.0653	0.0396	0.9719	0.0153	0.01	0.0106	0.0629	0.0099	0
Pig	0.0907	0.2481	0.1628	0.1221	0.1517	0.1211	0.1067	0.1055	0.0558	0.451	0.4493	0.4489	0.0593	0.0335	0.977	0.01	0.0052	0.0053	0.0571	0.0043	0.0083	0
ATCC BAA-835	0.0907	0.248	0.155	0.124	0.1545	0.1225	0.1077	0.1062	0.0514	0.4462	0.4436	0.4437	0.0558	0.0315	0.972	0.0115	0.0068	0.0066	0.0555	0.0056	0.0098	0.0046	0
17716	0.9997	0.9998	0.9981	0.9992	0.9994	0.9999	0.9999	0.9999	0.9965	0.9986	0.9986	0.9986	0.9968	0.9979	0.9966	0.9992	0.9992	0.9992	0.9981	0.9992	0.9992	0.9989	0.9965	0
18772	0.9998	0.9987	0.9986	0.9999	0.9998	0.9991	0.9991	0.9991	0.9977	0.9979	0.9979	0.998	0.9977	0.9987	0.9968	0.9999	0.9999	0.9999	0.9987	0.9999	0.9999	0.9998	0.9977	0.9682	0
NM-5	0.9989	0.999	0.9974	0.9988	0.9987	1	1	1	0.9968	0.9982	0.9982	0.9982	0.9969	0.9981	0.9967	0.9992	0.9993	0.9993	0.9981	0.9992	0.9993	0.9993	0.9968	0.999	0.9991	0
4136	0.9997	0.9994	0.9979	1	1	0.9999	0.9998	0.9998	0.9972	0.9976	0.9976	0.9976	0.9972	0.998	0.9963	1	1	1	0.998	0.9999	1	0.9999	0.9972	0.9976	0.9978	0.9966	0
