# Supplementary material for: Comparative genomic and functional analysis of Akkermansia muciniphila and closely related species
Source: Genes Genomics. 2019 Aug 9;41(11):1253–64. doi: 10.1007/s13258-019-00855-1 (PMC6828834; doi:10.1007/s13258-019-00855-1)
Supplement: Supplementary file 4 — Supplementary material 4 (XLSX 9 kb) [file 13258_2019_855_MOESM4_ESM.xlsx]

## Sheet: Sheet1
Table S3. The locations of gene clusters and genomic islands on Akkermansia muciniphila ATCC BAA-835T genome.
	Start	End	gene numbers
Gene cluster1	420592	442052	15
Gene cluster2	1642371	1684970	31
Gene cluster3	1743346	1766941	24
Genomic island1	315805	326127	5
Genomic island2	382474	389482	6
Genomic island3	708312	715457	8
Genomic island4	1614054	1622287	12
Genomic island5	1632716	1637228	7
Genomic island6	2007626	2038697	23
Genomic island7	2029049	2036447	5
Genomic island8	2310076	2319099	8
