# Supplementary material for: Comparative genomic and functional analysis of Akkermansia muciniphila and closely related species
Source: Genes Genomics. 2019 Aug 9;41(11):1253–64. doi: 10.1007/s13258-019-00855-1 (PMC6828834; doi:10.1007/s13258-019-00855-1)
Supplement: Supplementary file 5 — Supplementary material 5 (XLSX 14 kb) [file 13258_2019_855_MOESM5_ESM.xlsx]

## Sheet: Sheet1
	Gene cluster1	Gene cluster2	Gene cluster3	Genomic island1	Genomic island2	Genomic island3	Genomic island4	Genomic island5	Genomic island6	Genomic island7	Genomic island8
CAG:154	15(+)	33(+)	24(+)	6(+)	0(-)	3(-)	10(+)	0(-)	19(+)	2(-)	7(+)
CAG:344	16(+)	30(+)	24(+)	4(+)	0(-)	2(-)	11(+)	1(-)	12(+)	1(-)	7(+)
UNK.MGS-1	15(+)	32(+)	24(+)	5(+)	0(-)	3(-)	12(+)	7(+)	13(+)	1(-)	7(+)
54_46	15(+)	31(+)	24(+)	5(+)	0(-)	3(-)	0(-)	1(-)	13(+)	2(-)	7(+)
Phil8	15(+)	31(+)	24(+)	1(-)	0(-)	3(-)	0(-)	0(-)	19(+)	2(-)	0(-)
UBA3271	15(+)	28(+)	23(+)	4(+)	0(-)	7(-)	0(-)	1(-)	13(+)	1(-)	5(+)
UBA7059	15(+)	28(+)	23(+)	4(+)	0(-)	7(-)	0(-)	0(-)	13(+)	1(-)	5(+)
UBA7090	15(+)	28(+)	23(+)	4(+)	0(-)	7(-)	0(-)	0(-)	13(+)	1(-)	5(+)
Urmite	15(+)	30(+)	23(+)	5(+)	2(-)	1(-)	0(-)	0(-)	14(+)	1(-)	0(-)
KLE1797	14(-)	29(+)	23(+)	4(-)	0(-)	5(-)	0(-)	0(-)	13(-)	0(-)	5(-)
KLE1798	16(-)	29(+)	23(+)	4(-)	0(-)	5(-)	0(-)	0(-)	13(-)	0(-)	5(-)
KLE1605	16(-)	29(+)	23(+)	4(-)	0(-)	5(-)	0(-)	0(-)	14(-)	1(-)	5(-)
YL44	15(+)	30(+)	24(+)	5(+)	0(-)	5(+)	0(-)	0(-)	13(+)	1(-)	7(+)
An78	15(+)	29(+)	24(+)	5(+)	6(+)	2(-)	0(-)	1(-)	20(+)	5(+)	8(+)
Pyt	14(-)	22(-)	22(-)	2(-)	0(-)	1(-)	2(-)	1(-)	11(-)	0(-)	3(-)
Chimpanzee	15(+)	31(+)	23(+)	5(+)	6(+)	8(+)	12(+)	7(+)	18(+)	3(+)	8(+)
Horse	15(+)	31(+)	23(+)	5(+)	6(+)	8(+)	12(+)	7(+)	23(+)	5(+)	6(+)
Siamang	15(+)	31(+)	23(+)	5(+)	6(+)	8(+)	12(+)	7(+)	23(+)	5(+)	7(+)
Mouse	15(+)	30(+)	24(+)	5(+)	0(-)	7(+)	0(-)	0(-)	13(+)	1(-)	7(+)
Reindeer	15(+)	31(+)	23(+)	5(+)	6(+)	8(+)	12(+)	7(+)	23(+)	5(+)	8(+)
Elephant	*	*	*	*	*	*	*	*	*	*	*
Pig	15(+)	31(+)	23(+)	5(+)	6(+)	8(+)	12(+)	7(+)	23(+)	5(+)	8(+)
																write file G:\python_work\Akkermansia\cluster\11\11Rubr.mapped.txt done!

## Sheet: Sheet2
Table S4. The gene numbers of gene clusters and genomic islands of the Akkermansia strains.
	Gene cluster 1	Gene cluster 2	Gene cluster 3	Genomic island 1	Genomic island 2	Genomic island 3	Genomic island 4	Genomic island 5	Genomic island 6	Genomic island 7	Genomic island 8
CAG:154	15(+)	33(+)	24(+)	6(+)	0(-)	3(-)	10(+)	0(-)	19(+)	2(-)	7(+)
CAG:344	16(+)	30(+)	24(+)	4(+)	0(-)	2(-)	11(+)	1(-)	12(+)	1(-)	7(+)
UNK.MGS-1	15(+)	32(+)	24(+)	5(+)	0(-)	3(-)	12(+)	7(+)	13(+)	1(-)	7(+)
54_46	15(+)	31(+)	24(+)	5(+)	0(-)	3(-)	0(-)	1(-)	13(+)	2(-)	7(+)
Phil8	15(+)	31(+)	24(+)	1(-)	0(-)	3(-)	0(-)	0(-)	19(+)	2(-)	0(-)
UBA3271	15(+)	28(+)	23(+)	4(+)	0(-)	7(-)	0(-)	1(-)	13(+)	1(-)	5(+)
UBA7059	15(+)	28(+)	23(+)	4(+)	0(-)	7(-)	0(-)	0(-)	13(+)	1(-)	5(+)
UBA7090	15(+)	28(+)	23(+)	4(+)	0(-)	7(-)	0(-)	0(-)	13(+)	1(-)	5(+)
Urmite	15(+)	30(+)	23(+)	5(+)	2(-)	1(-)	0(-)	0(-)	14(+)	1(-)	0(-)
KLE1797	14(-)	29(+)	23(+)	4(-)	0(-)	5(-)	0(-)	0(-)	13(-)	0(-)	5(-)
KLE1798	16(-)	29(+)	23(+)	4(-)	0(-)	5(-)	0(-)	0(-)	13(-)	0(-)	5(-)
KLE1605	16(-)	29(+)	23(+)	4(-)	0(-)	5(-)	0(-)	0(-)	14(-)	1(-)	5(-)
YL44	15(+)	30(+)	24(+)	5(+)	0(-)	5(+)	0(-)	0(-)	13(+)	1(-)	7(+)
An78	15(+)	29(+)	24(+)	5(+)	6(+)	2(-)	0(-)	1(-)	20(+)	5(+)	8(+)
Pyt	14(-)	22(-)	22(-)	2(-)	0(-)	1(-)	2(-)	1(-)	11(-)	0(-)	3(-)
Chimpanzee	15(+)	31(+)	23(+)	5(+)	6(+)	8(+)	12(+)	7(+)	18(+)	3(+)	8(+)
Horse	15(+)	31(+)	23(+)	5(+)	6(+)	8(+)	12(+)	7(+)	23(+)	5(+)	6(+)
Siamang	15(+)	31(+)	23(+)	5(+)	6(+)	8(+)	12(+)	7(+)	23(+)	5(+)	7(+)
Mouse	15(+)	30(+)	24(+)	5(+)	0(-)	7(+)	0(-)	0(-)	13(+)	1(-)	7(+)
Reindeer	15(+)	31(+)	23(+)	5(+)	6(+)	8(+)	12(+)	7(+)	23(+)	5(+)	8(+)
Elephant	#	#	#	#	#	#	#	#	#	#	#
Pig	15(+)	31(+)	23(+)	5(+)	6(+)	8(+)	12(+)	7(+)	23(+)	5(+)	8(+)
* The table colored yellow represent an existence of gene clusters or genomic islands and blue represent not existence.
* # We didn't find homology genes in strain elephant genome, may be the worse draft.
