# Supplementary material for: Comparative genomic and functional analysis of Akkermansia muciniphila and closely related species
Source: Genes Genomics. 2019 Aug 9;41(11):1253–64. doi: 10.1007/s13258-019-00855-1 (PMC6828834; doi:10.1007/s13258-019-00855-1)
Supplement: Supplementary file 6 — Supplementary material 6 (XLSX 15 kb) [file 13258_2019_855_MOESM6_ESM.xlsx]

## Sheet: Sheet1
Table S5. The distribution of genes related to mucin degradation.
Gene Identifer	Predicted function	ApytT	YL44	Urmite	KLE1797	KLE1798	KLE1605	An78	Horse	Siamang	Mouse	Pig	Chimpanzee	Reindeer	Elephant	CAG:154	CAG:344	UNK.MGS-1	54_64	Phil8	UBA3271	UBA7059	UBA7090
AMUC_RS06335	Alpha-galactosidase	0	1	1	1	1	1	1	1	1	1	1	1	1	1	1	1	1	1	1	1	1	1
AMUC_RS00060	Alpha-L-fucosidase	0	1	1	1	1	1	1	1	1	1	1	1	1	1	1	1	0	1	1	1	1	1
AMUC_RS00845	Alpha-L-fucosidase	0	0	1	1	1	1	1	1	1	0	1	1	1	1	0	1	0	0	0	1	1	1
AMUC_RS00350	Alpha-N-acetylglucosaminidase	0	1	1	1	1	1	1	1	1	1	1	1	1	1	1	0	1	1	1	1	1	1
AMUC_RS06540	Alpha-N-acetylglucosaminidase	0	1	1	0	0	0	1	1	1	1	1	1	1	1	1	1	1	1	1	1	1	1
AMUC_RS04160	Beta-galactosidase	0	1	1	1	1	1	1	1	1	1	1	1	1	1	1	1	1	1	1	1	1	1
AMUC_RS09005	Beta-galactosidase	0	1	1	1	1	1	1	1	1	1	1	0	1	1	1	1	1	1	1	1	1	1
AMUC_RS03785	beta-glucanase precursor	1	1	1	1	1	1	1	1	1	1	1	1	1	1	1	1	1	1	1	1	1	1
AMUC_RS03790	beta-glucanase precursor	0	1	1	1	1	1	1	1	1	1	1	1	1	1	1	1	1	1	1	1	1	1
AMUC_RS11765	Beta-N-acetylhexosaminidase	1	1	1	1	1	1	1	1	1	1	1	1	1	1	1	1	1	1	1	1	1	1
AMUC_RS02205	Beta-N-acetylhexosaminidase	0	1	1	0	0	0	1	1	1	1	1	1	1	1	1	1	1	1	1	0	0	0
AMUC_RS04700	Beta-N-acetylhexosaminidase	0	1	1	1	1	1	1	1	1	1	1	1	1	1	1	1	1	1	1	1	1	1
AMUC_RS11965	Beta-N-acetylhexosaminidase	0	1	1	1	1	1	1	1	1	1	1	1	1	1	1	1	1	1	1	1	1	1
AMUC_RS08905	Beta-N-acetylhexosaminidase	0	1	1	1	1	1	1	1	1	1	1	1	1	1	1	1	1	1	1	1	1	1
AMUC_RS09685	Beta-N-acetylhexosaminidase	0	1	1	1	1	1	1	1	1	1	1	1	1	1	1	1	0	1	0	1	1	1
AMUC_RS10265	Beta-N-acetylhexosaminidase	0	1	1	1	1	1	1	1	1	1	1	1	1	1	1	1	1	1	0	1	1	1
AMUC_RS00060	Beta-N-acetylhexosaminidase	0	1	1	1	1	1	1	1	1	1	1	1	1	1	1	1	0	1	1	1	1	1
AMUC_RS10765	Beta-N-acetylhexosaminidase	0	1	1	1	1	1	1	1	1	1	1	1	1	1	1	1	0	1	1	1	1	1
AMUC_RS11460	Beta-N-acetylhexosaminidase	0	1	1	1	1	1	1	1	1	1	1	1	1	1	1	1	1	1	1	1	1	1
AMUC_RS08710	carboxyl-terminal protease	0	1	1	1	1	1	1	1	1	1	1	1	1	1	1	1	1	1	1	1	1	1
AMUC_RS03395	Exo-alpha-sialidase	0	1	1	1	1	1	1	1	1	1	1	1	1	1	1	1	1	1	1	1	1	1
AMUC_RS09800	Exo-alpha-sialidase	0	1	1	1	1	1	1	1	1	1	1	1	1	1	1	1	0	1	0	1	1	1
AMUC_RS04735	glycoside hydrolase family 16	0	1	1	1	1	1	1	1	1	1	1	1	1	1	1	1	1	1	1	1	1	1
AMUC_RS12245	glycoside hydrolase family 16	0	1	1	0	0	0	1	1	1	1	1	1	1	1	1	1	1	1	1	1	1	1
AMUC_RS11540	glycoside hydrolase family 18	0	1	1	0	0	0	1	1	1	1	1	1	1	1	0	1	0	1	0	1	1	1
AMUC_RS01655	glycoside hydrolase family 2 sugar binding	0	1	1	1	1	1	1	1	1	1	1	1	1	1	1	1	1	1	1	1	1	1
AMUC_RS02950	glycoside hydrolase family 2 sugar binding	0	1	1	1	1	1	1	1	1	1	1	1	1	1	1	1	1	1	1	1	1	1
AMUC_RS08895	glycoside hydrolase family 2 sugar binding	0	1	1	1	1	1	1	1	1	1	1	1	1	1	1	1	1	1	1	1	1	1
AMUC_RS04440	glycoside hydrolase family 2 TIM barrel	0	1	1	1	1	1	1	1	1	1	1	1	1	1	1	1	1	1	1	1	1	1
AMUC_RS08890	glycoside hydrolase family 2 TIM barrel	0	1	1	1	1	1	1	1	1	1	1	1	1	1	1	1	1	1	1	1	1	1
AMUC_RS05410	glycoside hydrolase family 31	0	1	1	1	1	1	1	1	1	1	1	1	1	1	1	1	1	1	1	1	1	1
AMUC_RS01065	glycoside hydrolase family 95	0	1	1	0	0	0	1	1	1	1	1	1	1	1	1	1	1	1	1	1	1	1
AMUC_RS11400	Glycoside hydrolase, family 20, catalytic core	1	1	1	1	1	1	1	1	1	1	1	1	1	1	1	1	1	1	1	1	1	1
AMUC_RS03385	glycosyl hydrolase BNR repeat-containing protein	0	1	1	0	0	0	0	1	1	1	1	1	1	1	0	0	1	1	0	0	0	0
AMUC_RS11890	glycosyl hydrolase family 88	0	1	1	1	1	1	1	1	1	1	1	1	1	1	1	1	1	1	1	1	1	1
AMUC_RS07700	Glycosyl hydrolase family 98 putative carbohydrate binding module	0	1	1	1	1	1	1	1	1	1	1	1	1	1	1	1	1	1	1	1	1	1
AMUC_RS02650	hydrolase of the alpha/beta superfamily	0	1	1	1	1	1	1	1	1	1	1	1	1	1	1	1	1	1	1	1	1	1
AMUC_RS05390	hydrolase of the alpha/beta superfamily	0	1	1	0	0	0	1	1	1	1	1	1	1	1	1	0	1	1	1	0	0	0
AMUC_RS10320	imelysin. Metallo peptidase. MEROPS family M75 (IMGterm)	0	1	1	0	0	0	1	1	1	1	1	1	1	1	1	0	1	1	0	0	0	0
AMUC_RS11725	Peptidase M23	0	1	1	1	1	1	1	1	1	1	1	1	1	1	1	1	1	1	1	1	1	1
AMUC_RS02175	Peptidase M23	0	1	1	1	1	1	1	1	1	1	1	1	1	1	1	1	1	1	1	1	1	1
AMUC_RS02560	Peptidase M23	0	1	1	1	1	1	1	1	1	1	1	1	1	1	1	1	1	1	1	1	1	1
AMUC_RS05930	peptidase M24	0	1	1	1	1	1	1	1	1	1	1	1	1	1	1	1	1	1	0	1	1	1
AMUC_RS01070	peptidase M28	0	1	1	1	1	1	1	1	1	1	1	1	1	1	1	1	1	1	1	1	1	1
AMUC_RS01010	peptidase S1 and S6 chymotrypsin/Hap	0	1	1	1	1	1	1	1	1	1	1	1	1	1	1	1	1	1	1	1	1	1
AMUC_RS09555	peptidase S1 and S6 chymotrypsin/Hap	0	1	1	0	0	0	1	1	1	1	1	1	1	1	1	1	1	1	0	1	1	1
AMUC_RS07930	peptidase S11 D-alanyl-D-alanine carboxypeptidase 1	0	1	1	1	1	1	1	0	1	1	1	1	1	1	1	1	1	1	1	1	1	1
AMUC_RS09610	peptidase S15	0	1	1	0	0	0	1	1	1	1	1	1	1	1	1	1	1	1	0	1	1	1
AMUC_RS10885	peptidyl-dipeptidase Dcp (EC 3.4.15.5). Metallo peptidase. MEROPS family M03A (IMGterm)	0	1	1	0	0	0	1	1	1	1	1	1	1	1	1	1	0	1	1	1	1	1
AMUC_RS00700	sulfatase	0	1	1	1	1	1	1	1	1	1	1	1	1	1	1	1	1	1	1	1	1	1
AMUC_RS02485	sulfatase	0	1	1	1	1	1	1	1	1	1	1	1	1	1	1	1	1	1	1	1	1	1
AMUC_RS02700	sulfatase	0	1	1	1	1	1	1	1	1	1	1	1	1	1	1	1	1	1	1	1	1	1
AMUC_RS11815	sulfatase	0	1	1	1	1	1	1	1	1	1	1	1	1	1	1	1	1	1	1	1	1	1
AMUC_RS11945	sulfatase	0	1	1	1	1	1	1	1	1	1	1	1	1	1	1	1	1	1	1	1	1	1
AMUC_RS05535	sulfatase	0	1	1	1	1	1	1	1	1	1	1	1	1	1	1	1	1	1	1	1	1	1
AMUC_RS05755	sulfatase	0	1	1	1	1	1	1	1	1	1	1	1	1	1	1	1	1	1	1	1	1	1
AMUC_RS05985	sulfatase	0	1	1	1	1	1	1	1	1	1	1	1	1	1	1	1	1	1	1	1	1	1
AMUC_RS06310	sulfatase	0	1	1	0	0	0	1	1	1	1	1	1	1	1	1	1	1	1	1	1	1	1
AMUC_RS08835	sulfatase	0	1	1	1	1	1	1	1	1	1	1	1	1	1	1	1	1	1	1	1	1	1
AMUC_RS09370	sulfatase	1	1	1	1	1	1	1	1	1	1	1	1	1	1	1	1	1	1	1	1	1	1
AMUC_RS03640	Trypsin-like protein serine protease typically periplasmic contain C-terminal PDZ domain-like protein	0	1	1	1	1	1	1	1	1	1	1	1	1	1	1	1	1	1	1	1	1	1
